# Supplementary material for: funRNA: a fungi-centered genomics platform for genes encoding key components of RNAi
Source: BMC Genomics. 2014 Dec 8;15(Suppl 9):S14. doi: 10.1186/1471-2164-15-S9-S14 (PMC4290597; doi:10.1186/1471-2164-15-S9-S14)
Supplement: Additional file 1 — Summary of the number of predicted genes encoding Argonaute, Dicer, and RdRP in 1,440 proteomes. List of 1,440 taxonomically ordered species whose proteomes were scanned with domain profiles, showing the numbers of putative genes for each gene family. [file 1471-2164-15-S9-S14-S1.XLSX]

## Sheet: Additional_file_1
ReferenceName	Kingdom	Phylum	Subphylum	#ORF	AGO	DCL	RdRP
Aeropyrum pernix K1	Archaea	Crenarchaeota	Thermoprotei	1700	0	0	0
Desulfurococcus kamchatkensis 1221n	Archaea	Crenarchaeota	Thermoprotei	1471	0	0	0
Ignicoccus hospitalis KIN4/I	Archaea	Crenarchaeota	Thermoprotei	1434	0	0	0
Staphylothermus marinus F1	Archaea	Crenarchaeota	Thermoprotei	1570	0	0	0
Hyperthermus butylicus DSM 5456	Archaea	Crenarchaeota	Thermoprotei	1602	0	0	0
Metallosphaera sedula DSM 5348	Archaea	Crenarchaeota	Thermoprotei	2256	0	0	0
Sulfolobus acidocaldarius DSM 639	Archaea	Crenarchaeota	Thermoprotei	2223	0	0	0
Sulfolobus solfataricus P2	Archaea	Crenarchaeota	Thermoprotei	2977	0	0	0
Sulfolobus tokodaii 7	Archaea	Crenarchaeota	Thermoprotei	2825	0	0	0
Thermofilum pendens Hrk 5	Archaea	Crenarchaeota	Thermoprotei	1824	0	0	0
Caldivirga maquilingensis IC-167	Archaea	Crenarchaeota	Thermoprotei	1963	0	0	0
Pyrobaculum aerophilum IM2	Archaea	Crenarchaeota	Thermoprotei	2605	0	0	0
Pyrobaculum arsenaticum DSM 13514	Archaea	Crenarchaeota	Thermoprotei	2299	0	0	0
Pyrobaculum calidifontis JCM 11548	Archaea	Crenarchaeota	Thermoprotei	2149	0	0	0
Pyrobaculum islandicum DSM 4184	Archaea	Crenarchaeota	Thermoprotei	1978	0	0	0
Pyrococcus abyssi GE5	Archaea	Crenarchaeota	Thermoprotei	1780	0	0	0
Pyrococcus furiosus DSM 3638	Archaea	Crenarchaeota	Thermoprotei	2125	1	0	0
Pyrococcus horikoshii OT3	Archaea	Crenarchaeota	Thermoprotei	1955	0	0	0
Thermoproteus neutrophilus V24Sta	Archaea	Crenarchaeota	Thermoprotei	1966	0	0	0
Archaeoglobus fulgidus DSM 4304	Archaea	Euryarchaeota	Archaeoglobi	2420	0	0	0
Halobacterium salinarum R1	Archaea	Euryarchaeota	Halobacteria	2110	0	0	0
Halobacterium sp NRC-1	Archaea	Euryarchaeota	Halobacteria	2075	0	0	0
Haloquadratum walsbyi DSM 16790	Archaea	Euryarchaeota	Halobacteria	2610	0	0	0
Halorubrum lacusprofundi ATCC 49239	Archaea	Euryarchaeota	Halobacteria	473	0	0	0
Natronomonas pharaonis DSM 2160	Archaea	Euryarchaeota	Halobacteria	2661	0	0	0
Methanobrevibacter smithii ATCC 35061	Archaea	Euryarchaeota	Methanobacteria	1793	0	0	0
Methanosphaera stadtmanae DSM 3091	Archaea	Euryarchaeota	Methanobacteria	1534	0	0	0
Methanothermobacter thermautotrophicus Delta H	Archaea	Euryarchaeota	Methanobacteria	1873	0	0	0
Methanospirillum hungatei JF-1	Archaea	Euryarchaeota	Methanobacteria	3139	0	0	0
Methanocaldococcus jannaschii DSM 2661	Archaea	Euryarchaeota	Methanococci	1729	1	0	0
Methanococcus aeolicus Nankai-3	Archaea	Euryarchaeota	Methanococci	1490	0	0	0
Methanococcus maripaludis C5	Archaea	Euryarchaeota	Methanococci	1813	0	0	0
Methanococcus maripaludis C6	Archaea	Euryarchaeota	Methanococci	1826	0	0	0
Methanococcus maripaludis C7	Archaea	Euryarchaeota	Methanococci	1788	0	0	0
Methanococcus maripaludis S2	Archaea	Euryarchaeota	Methanococci	1722	0	0	0
Methanococcus vannielii SB	Archaea	Euryarchaeota	Methanococci	1678	0	0	0
Methanocorpusculum labreanum Z	Archaea	Euryarchaeota	Methanomicrobia	1739	0	0	0
Methanoculleus marisnigri JR1	Archaea	Euryarchaeota	Methanomicrobia	2489	0	0	0
Candidatus Methanoregula boonei 6A8	Archaea	Euryarchaeota	Methanomicrobia	2450	0	0	0
Candidatus Methanosphaerula palus E1-9c	Archaea	Euryarchaeota	Methanomicrobia	2655	0	0	0
Methanosaeta thermophila PT	Archaea	Euryarchaeota	Methanomicrobia	1696	0	0	0
Methanococcoides burtonii DSM 6242	Archaea	Euryarchaeota	Methanomicrobia	2273	0	0	0
Methanosarcina acetivorans C2A	Archaea	Euryarchaeota	Methanomicrobia	4540	0	0	0
Methanosarcina barkeri Fusaro	Archaea	Euryarchaeota	Methanomicrobia	3606	0	0	0
Methanosarcina mazei Go1	Archaea	Euryarchaeota	Methanomicrobia	3370	0	0	0
Methanopyrus kandleri AV19	Archaea	Euryarchaeota	Methanopyri	1687	0	0	0
Thermococcus kodakarensis KOD1	Archaea	Euryarchaeota	Thermococci	2306	0	0	0
Thermococcus onnurineus NA1	Archaea	Euryarchaeota	Thermococci	1976	0	0	0
Picrophilus torridus DSM 9790	Archaea	Euryarchaeota	Thermoplasmata	1535	0	0	0
Thermoplasma acidophilum DSM 1728	Archaea	Euryarchaeota	Thermoplasmata	1482	0	0	0
Thermoplasma volcanium GSS1	Archaea	Euryarchaeota	Thermoplasmata	1499	0	0	0
Candidatus Korarchaeum cryptofilum OPF8	Archaea	Korarchaeota	Not defined	1602	0	0	0
Nitrosopumilus maritimus SCM1	Archaea	Thaumarchaeota	Not defined	1795	0	0	0
Acidothermus cellulolyticus 11B	Bacteria	Acidobacteria	Acidobacteria	2157	0	0	0
Acidobacterium capsulatum ATCC 51196	Bacteria	Acidobacteria	Acidobacteria	3382	0	0	0
Acidobacteria bacterium Ellin345	Bacteria	Acidobacteria	Not defined	4777	0	0	0
Solibacter usitatus Ellin6076	Bacteria	Acidobacteria	Solibacteres	7826	0	0	0
Acidimicrobium ferrooxidans DSM 10331	Bacteria	Actinobacteria	Actinobacteria	1964	0	0	0
Actinosynnema mirum DSM 43827	Bacteria	Actinobacteria	Actinobacteria	6916	0	0	0
Beutenbergia cavernae DSM 12333	Bacteria	Actinobacteria	Actinobacteria	4197	0	0	0
Catenulispora acidiphila DSM 44928	Bacteria	Actinobacteria	Actinobacteria	8914	0	0	0
Corynebacterium aurimucosum ATCC 700975	Bacteria	Actinobacteria	Actinobacteria	2531	0	0	0
Corynebacterium diphtheriae NCTC 13129	Bacteria	Actinobacteria	Actinobacteria	2272	0	0	0
Corynebacterium efficiens YS-314	Bacteria	Actinobacteria	Actinobacteria	2938	0	0	0
Corynebacterium glutamicum ATCC 13032 B	Bacteria	Actinobacteria	Actinobacteria	2993	0	0	0
Corynebacterium glutamicum ATCC 13032 A	Bacteria	Actinobacteria	Actinobacteria	3057	0	0	0
Corynebacterium glutamicum R	Bacteria	Actinobacteria	Actinobacteria	3052	0	0	0
Corynebacterium jeikeium K411	Bacteria	Actinobacteria	Actinobacteria	2104	0	0	0
Corynebacterium kroppenstedtii DSM 44385	Bacteria	Actinobacteria	Actinobacteria	2018	0	0	0
Corynebacterium urealyticum DSM 7109	Bacteria	Actinobacteria	Actinobacteria	2024	0	0	0
Brachybacterium faecium DSM 4810	Bacteria	Actinobacteria	Actinobacteria	3068	0	0	0
Kytococcus sedentarius DSM 20547	Bacteria	Actinobacteria	Actinobacteria	2554	0	0	0
Frankia alni ACN14a	Bacteria	Actinobacteria	Actinobacteria	6711	0	0	0
Frankia sp. CcI3	Bacteria	Actinobacteria	Actinobacteria	4499	0	0	0
Frankia sp. EAN1pec	Bacteria	Actinobacteria	Actinobacteria	7191	0	0	0
Geodermatophilus obscurus DSM 43160	Bacteria	Actinobacteria	Actinobacteria	4811	0	0	0
Stackebrandtia nassauensis DSM 44728	Bacteria	Actinobacteria	Actinobacteria	6379	0	0	0
Gordonia bronchialis DSM 43247	Bacteria	Actinobacteria	Actinobacteria	4616	0	0	0
Jonesia denitrificans DSM 20603	Bacteria	Actinobacteria	Actinobacteria	2511	0	0	0
Kineococcus radiotolerans SRS30216	Bacteria	Actinobacteria	Actinobacteria	4480	0	0	0
Clavibacter michiganensis subsp. michiganensis NCPPB 382	Bacteria	Actinobacteria	Actinobacteria	2984	0	0	0
Clavibacter michiganensis subsp. sepedonicus	Bacteria	Actinobacteria	Actinobacteria	2941	0	0	0
Leifsonia xyli subsp. xyli str. CTCB07	Bacteria	Actinobacteria	Actinobacteria	2030	0	0	0
Arthrobacter aurescens TC1	Bacteria	Actinobacteria	Actinobacteria	4041	0	0	0
Arthrobacter chlorophenolicus A6	Bacteria	Actinobacteria	Actinobacteria	3885	0	0	0
Arthrobacter sp. FB24	Bacteria	Actinobacteria	Actinobacteria	4146	0	0	0
Kocuria rhizophila DC2201	Bacteria	Actinobacteria	Actinobacteria	2357	0	0	0
Micrococcus luteus NCTC 2665	Bacteria	Actinobacteria	Actinobacteria	2236	0	0	0
Renibacterium salmoninarum ATCC 33209	Bacteria	Actinobacteria	Actinobacteria	3507	0	0	0
Rothia mucilaginosa DY-18	Bacteria	Actinobacteria	Actinobacteria	1992	0	0	0
Salinispora arenicola CNS-205	Bacteria	Actinobacteria	Actinobacteria	4917	0	0	0
Salinispora tropica CNB-440	Bacteria	Actinobacteria	Actinobacteria	4536	0	0	0
Mycobacterium abscessus	Bacteria	Actinobacteria	Actinobacteria	4920	0	0	0
Mycobacterium avium 104	Bacteria	Actinobacteria	Actinobacteria	5120	0	0	0
Mycobacterium avium subsp. paratuberculosis K-10	Bacteria	Actinobacteria	Actinobacteria	4350	0	0	0
Mycobacterium bovis AF2122/97	Bacteria	Actinobacteria	Actinobacteria	3920	0	0	0
Mycobacterium bovis BCG str. Pasteur 1173P2	Bacteria	Actinobacteria	Actinobacteria	3953	0	0	0
Mycobacterium bovis BCG str. Pasteur 1173P2	Bacteria	Actinobacteria	Actinobacteria	3952	0	0	0
Mycobacterium bovis BCG str. Tokyo 172	Bacteria	Actinobacteria	Actinobacteria	3950	0	0	0
Mycobacterium gilvum PYR-GCK	Bacteria	Actinobacteria	Actinobacteria	5241	0	0	0
Mycobacterium leprae Br4923	Bacteria	Actinobacteria	Actinobacteria	1604	0	0	0
Mycobacterium leprae TN	Bacteria	Actinobacteria	Actinobacteria	1605	0	0	0
Mycobacterium marinum M	Bacteria	Actinobacteria	Actinobacteria	5423	0	0	0
Mycobacterium smegmatis str. MC2 155	Bacteria	Actinobacteria	Actinobacteria	6716	0	0	0
Mycobacterium sp. JLS	Bacteria	Actinobacteria	Actinobacteria	5739	0	0	0
Mycobacterium sp. KMS	Bacteria	Actinobacteria	Actinobacteria	5460	0	0	0
Mycobacterium sp. MCS	Bacteria	Actinobacteria	Actinobacteria	5391	0	0	0
Mycobacterium tuberculosis CDC1551	Bacteria	Actinobacteria	Actinobacteria	4189	0	0	0
Mycobacterium tuberculosis F11	Bacteria	Actinobacteria	Actinobacteria	3941	0	0	0
Mycobacterium tuberculosis H37Ra	Bacteria	Actinobacteria	Actinobacteria	4034	0	0	0
Mycobacterium tuberculosis H37Rv	Bacteria	Actinobacteria	Actinobacteria	3989	0	0	0
Mycobacterium tuberculosis KZN 1435	Bacteria	Actinobacteria	Actinobacteria	4060	0	0	0
Mycobacterium ulcerans Agy99	Bacteria	Actinobacteria	Actinobacteria	4160	0	0	0
Mycobacterium vanbaalenii PYR-1	Bacteria	Actinobacteria	Actinobacteria	5979	0	0	0
Nakamurella multipartita DSM 44233	Bacteria	Actinobacteria	Actinobacteria	5240	0	0	0
Nocardia farcinica IFM 10152	Bacteria	Actinobacteria	Actinobacteria	5683	0	0	0
Rhodococcus erythropolis PR4	Bacteria	Actinobacteria	Actinobacteria	6034	0	0	0
Rhodococcus jostii RHA1	Bacteria	Actinobacteria	Actinobacteria	7211	0	0	0
Rhodococcus opacus B4	Bacteria	Actinobacteria	Actinobacteria	7252	0	0	0
Kribbella flavida DSM 17836	Bacteria	Actinobacteria	Actinobacteria	6943	0	0	0
Nocardioides sp. JS614	Bacteria	Actinobacteria	Actinobacteria	4645	0	0	0
Thermobifida fusca YX	Bacteria	Actinobacteria	Actinobacteria	3110	0	0	0
Tropheryma whipplei TW08/27	Bacteria	Actinobacteria	Actinobacteria	783	0	0	0
Tropheryma whipplei str. Twist	Bacteria	Actinobacteria	Actinobacteria	808	0	0	0
Xylanimonas cellulosilytica DSM 15894	Bacteria	Actinobacteria	Actinobacteria	3337	0	0	0
Propionibacterium acnes KPA171202	Bacteria	Actinobacteria	Actinobacteria	2297	0	0	0
Propionibacterium acnes SK137	Bacteria	Actinobacteria	Actinobacteria	2352	0	0	0
Saccharomonospora viridis DSM 43017	Bacteria	Actinobacteria	Actinobacteria	3828	0	0	0
Saccharopolyspora erythraea NRRL 2338	Bacteria	Actinobacteria	Actinobacteria	7197	0	0	0
Sanguibacter keddieii DSM 10542	Bacteria	Actinobacteria	Actinobacteria	3710	0	0	0
Streptomyces avermitilis MA4680	Bacteria	Actinobacteria	Actinobacteria	7575	0	0	0
Streptomyces avermitilis MA-4680	Bacteria	Actinobacteria	Actinobacteria	7580	0	0	0
Streptomyces coelicolor strain A3	Bacteria	Actinobacteria	Actinobacteria	7769	0	0	0
Streptomyces coelicolor A3(2)	Bacteria	Actinobacteria	Actinobacteria	7769	0	0	0
Streptomyces griseus subsp. griseus NBRC 13350	Bacteria	Actinobacteria	Actinobacteria	7136	0	0	0
Streptomyces scabiei 87.22	Bacteria	Actinobacteria	Actinobacteria	8746	0	0	0
Streptosporangium roseum DSM 43021	Bacteria	Actinobacteria	Actinobacteria	8945	0	0	0
Thermomonospora curvata DSM 43183	Bacteria	Actinobacteria	Actinobacteria	4890	0	0	0
Bifidobacterium adolescentis ATCC 15703	Bacteria	Actinobacteria	Actinobacteria	1631	0	0	0
Bifidobacterium animalis subsp. lactis AD011	Bacteria	Actinobacteria	Actinobacteria	1528	0	0	0
Bifidobacterium animalis subsp. lactis BB-12	Bacteria	Actinobacteria	Actinobacteria	1642	0	0	0
Bifidobacterium animalis subsp. lactis Bl-04	Bacteria	Actinobacteria	Actinobacteria	1567	0	0	0
Bifidobacterium animalis subsp. lactis DSM 10140	Bacteria	Actinobacteria	Actinobacteria	1566	0	0	0
Bifidobacterium dentium Bd1	Bacteria	Actinobacteria	Actinobacteria	2129	0	0	0
Bifidobacterium longum DJO10A	Bacteria	Actinobacteria	Actinobacteria	1990	0	0	0
Bifidobacterium longum NCC2705	Bacteria	Actinobacteria	Actinobacteria	1727	0	0	0
Bifidobacterium longum subsp. infantis ATCC 15697	Bacteria	Actinobacteria	Actinobacteria	2416	0	0	0
Bifidobacterium longum subsp. longum JDM301	Bacteria	Actinobacteria	Actinobacteria	1959	0	0	0
Gardnerella vaginalis 409-05	Bacteria	Actinobacteria	Actinobacteria	1258	0	0	0
Atopobium parvulum DSM 20469	Bacteria	Actinobacteria	Actinobacteria	1353	0	0	0
Cryptobacterium curtum DSM 15641	Bacteria	Actinobacteria	Actinobacteria	1357	0	0	0
Eggerthella lenta DSM 2243	Bacteria	Actinobacteria	Actinobacteria	3070	0	0	0
Slackia heliotrinireducens DSM 20476	Bacteria	Actinobacteria	Actinobacteria	2765	0	0	0
Rubrobacter xylanophilus DSM 9941	Bacteria	Actinobacteria	Actinobacteria	3140	0	0	0
Conexibacter woesei DSM 14684	Bacteria	Actinobacteria	Actinobacteria	5914	0	0	0
Aquifex aeolicus VF5	Bacteria	Aquificae	Aquificae	1529	1	0	0
Hydrogenobacter thermophilus TK-6	Bacteria	Aquificae	Aquificae	1894	0	0	0
Hydrogenobaculum sp. Y04AAS1	Bacteria	Aquificae	Aquificae	1629	0	0	0
Thermocrinis albus DSM 14484	Bacteria	Aquificae	Aquificae	1593	0	0	0
Persephonella marina EX-H1	Bacteria	Aquificae	Aquificae	1981	0	0	0
Sulfurihydrogenibium azorense Az-Fu1	Bacteria	Aquificae	Aquificae	1725	0	0	0
Sulfurihydrogenibium sp. YO3AOP1	Bacteria	Aquificae	Aquificae	1721	0	0	0
Bacteroides fragilis NCTC 9343	Bacteria	Bacteroidetes	Bacteroidia	4184	0	0	0
Bacteroides fragilis YCH46	Bacteria	Bacteroidetes	Bacteroidia	4578	0	0	0
Bacteroides thetaiotaomicron VPI-5482	Bacteria	Bacteroidetes	Bacteroidia	4778	0	0	0
Bacteroides vulgatus ATCC 8482	Bacteria	Bacteroidetes	Bacteroidia	4065	0	0	0
Candidatus Azobacteroides pseudotrichonymphae genomovar. CFP2	Bacteria	Bacteroidetes	Bacteroidia	758	0	0	0
Parabacteroides distasonis ATCC 8503	Bacteria	Bacteroidetes	Bacteroidia	3850	0	0	0
Porphyromonas gingivalis ATCC 33277	Bacteria	Bacteroidetes	Bacteroidia	2090	0	0	0
Porphyromonas gingivalis W83	Bacteria	Bacteroidetes	Bacteroidia	1909	0	0	0
Prevotella ruminicola 23	Bacteria	Bacteroidetes	Bacteroidia	2763	0	0	0
Cytophaga hutchinsonii ATCC 33406	Bacteria	Bacteroidetes	Cytophagia	3785	0	0	0
Dyadobacter fermentans DSM 18053	Bacteria	Bacteroidetes	Cytophagia	5719	0	0	0
Spirosoma linguale DSM 74	Bacteria	Bacteroidetes	Cytophagia	6524	0	0	0
Blattabacterium sp. (Blattella germanica) str. Bge	Bacteria	Bacteroidetes	Flavobacteria	586	0	0	0
Blattabacterium sp. (Periplaneta americana) str. BPLAN	Bacteria	Bacteroidetes	Flavobacteria	578	0	0	0
Capnocytophaga ochracea DSM 7271	Bacteria	Bacteroidetes	Flavobacteria	2171	0	0	0
Flavobacterium johnsoniae UW101	Bacteria	Bacteroidetes	Flavobacteria	5017	0	0	0
Flavobacterium psychrophilum JIP02/86	Bacteria	Bacteroidetes	Flavobacteria	2412	0	0	0
Gramella forsetii KT0803	Bacteria	Bacteroidetes	Flavobacteria	3584	0	0	0
Flavobacteriaceae bacterium 3519-10	Bacteria	Bacteroidetes	Flavobacteria	2534	0	0	0
Robiginitalea biformata HTCC2501	Bacteria	Bacteroidetes	Flavobacteria	3211	0	0	0
Zunongwangia profunda SM-A87	Bacteria	Bacteroidetes	Flavobacteria	4653	0	0	0
Candidatus Sulcia muelleri DMIN	Bacteria	Bacteroidetes	Flavobacteria	226	0	0	0
Candidatus Sulcia muelleri GWSS	Bacteria	Bacteroidetes	Flavobacteria	227	0	0	0
Candidatus Sulcia muelleri SMDSEM	Bacteria	Bacteroidetes	Flavobacteria	242	0	0	0
Candidatus Amoebophilus asiaticus 5a2	Bacteria	Bacteroidetes	Not defined	1283	0	0	0
Chitinophaga pinensis DSM 2588	Bacteria	Bacteroidetes	Sphingobacteria	7192	0	0	0
Rhodothermus marinus DSM 4252	Bacteria	Bacteroidetes	Sphingobacteria	2766	0	0	0
Salinibacter ruber DSM 13855	Bacteria	Bacteroidetes	Sphingobacteria	2801	0	0	0
Pedobacter heparinus DSM 2366	Bacteria	Bacteroidetes	Sphingobacteria	4252	0	0	0
Chlamydia muridarum Nigg	Bacteria	Chlamydiae	Chlamydiae	904	0	0	0
Chlamydia trachomatis 434/Bu	Bacteria	Chlamydiae	Chlamydiae	874	0	0	0
Chlamydia trachomatis A/HAR-13	Bacteria	Chlamydiae	Chlamydiae	911	0	0	0
Chlamydia trachomatis B/Jali20/OT	Bacteria	Chlamydiae	Chlamydiae	875	0	0	0
Chlamydia trachomatis B/TZ1A828/OT	Bacteria	Chlamydiae	Chlamydiae	880	0	0	0
Chlamydia trachomatis D/UW-3/CX	Bacteria	Chlamydiae	Chlamydiae	895	0	0	0
Chlamydia trachomatis L2b/UCH-1/proctitis	Bacteria	Chlamydiae	Chlamydiae	874	0	0	0
Chlamydophila abortus S26/3	Bacteria	Chlamydiae	Chlamydiae	932	0	0	0
Chlamydophila caviae GPIC	Bacteria	Chlamydiae	Chlamydiae	998	0	0	0
Chlamydophila felis Fe/C-56	Bacteria	Chlamydiae	Chlamydiae	1005	0	0	0
Chlamydophila pneumoniae AR39	Bacteria	Chlamydiae	Chlamydiae	1112	0	0	0
Chlamydophila pneumoniae CWL029	Bacteria	Chlamydiae	Chlamydiae	1052	0	0	0
Chlamydophila pneumoniae J138	Bacteria	Chlamydiae	Chlamydiae	1069	0	0	0
Chlamydophila pneumoniae LPCoLN	Bacteria	Chlamydiae	Chlamydiae	1097	0	0	0
Chlamydophila pneumoniae TW-183	Bacteria	Chlamydiae	Chlamydiae	1113	0	0	0
Candidatus Protochlamydia amoebophila UWE25	Bacteria	Chlamydiae	Chlamydiae	2031	0	0	0
Candidatus Protochlamydia amoebophila UWE25	Bacteria	Chlamydiae	Chlamydiae	2031	0	0	0
Chlorobaculum parvum NCIB 8327	Bacteria	Chlorobi	Chlorobia	2043	0	0	0
Chlorobium chlorochromatii CaD3	Bacteria	Chlorobi	Chlorobia	2002	0	0	0
Chlorobium limicola DSM 245	Bacteria	Chlorobi	Chlorobia	2434	0	0	0
Chlorobium phaeobacteroides BS1	Bacteria	Chlorobi	Chlorobia	2469	0	0	0
Chlorobium phaeobacteroides DSM 266	Bacteria	Chlorobi	Chlorobia	2650	0	0	0
Chlorobium phaeovibrioides DSM 265	Bacteria	Chlorobi	Chlorobia	1753	0	0	0
Chlorobium tepidum TLS	Bacteria	Chlorobi	Chlorobia	2245	0	0	0
Chloroherpeton thalassium ATCC 35110	Bacteria	Chlorobi	Chlorobia	2710	0	0	0
Pelodictyon luteolum DSM 273	Bacteria	Chlorobi	Chlorobia	2083	0	0	0
Pelodictyon phaeoclathratiforme BU-1	Bacteria	Chlorobi	Chlorobia	2707	0	0	0
Prosthecochloris aestuarii DSM 271	Bacteria	Chlorobi	Chlorobia	2263	0	0	0
Chloroflexus aggregans DSM 9485	Bacteria	Chloroflexi	Chloroflexi	3730	0	0	0
Chloroflexus aurantiacus J-10-fl	Bacteria	Chloroflexi	Chloroflexi	3853	0	0	0
Chloroflexus sp. Y-400-fl	Bacteria	Chloroflexi	Chloroflexi	4159	0	0	0
Roseiflexus castenholzii DSM 13941	Bacteria	Chloroflexi	Chloroflexi	4330	0	0	0
Roseiflexus sp. RS-1	Bacteria	Chloroflexi	Chloroflexi	4517	0	0	0
Herpetosiphon aurantiacus ATCC 23779	Bacteria	Chloroflexi	Chloroflexi	4976	0	0	0
Dehalococcoides ethenogenes 195	Bacteria	Chloroflexi	Dehalococcoidetes	1580	0	0	0
Dehalococcoides sp. BAV1	Bacteria	Chloroflexi	Dehalococcoidetes	1371	0	0	0
Dehalococcoides sp. CBDB1	Bacteria	Chloroflexi	Dehalococcoidetes	1458	0	0	0
Dehalococcoides sp. GT	Bacteria	Chloroflexi	Dehalococcoidetes	1417	0	0	0
Dehalococcoides sp. VS	Bacteria	Chloroflexi	Dehalococcoidetes	1438	0	0	0
Thermomicrobium roseum DSM 5159	Bacteria	Chloroflexi	Thermomicrobia	1917	0	0	0
Sphaerobacter thermophilus DSM 20745	Bacteria	Chloroflexi	Thermomicrobia	3485	0	0	0
Gloeobacter violaceus PCC 7421	Bacteria	Cyanobacteria	Gloeobacteria	4430	0	0	0
Cyanothece sp. ATCC 51142	Bacteria	Cyanobacteria	Not defined	5211	0	0	0
Cyanothece sp. PCC 7424	Bacteria	Cyanobacteria	Not defined	5227	0	0	0
Cyanothece sp. PCC 7425	Bacteria	Cyanobacteria	Not defined	4966	0	0	0
Cyanothece sp. PCC 8801	Bacteria	Cyanobacteria	Not defined	4260	0	0	0
Cyanothece sp. PCC 8802	Bacteria	Cyanobacteria	Not defined	4320	0	0	0
Microcystis aeruginosa NIES-843	Bacteria	Cyanobacteria	Not defined	6312	0	0	0
cyanobacterium UCYN-A	Bacteria	Cyanobacteria	Not defined	1199	0	0	0
Synechococcus elongatus PCC 6301	Bacteria	Cyanobacteria	Not defined	2527	0	0	0
Synechococcus elongatus PCC 7942	Bacteria	Cyanobacteria	Not defined	2612	0	0	0
Synechococcus sp. CC9311	Bacteria	Cyanobacteria	Not defined	2892	0	0	0
Synechococcus sp. CC9605	Bacteria	Cyanobacteria	Not defined	2645	0	0	0
Synechococcus sp. CC9902	Bacteria	Cyanobacteria	Not defined	2307	0	0	0
Synechococcus sp. JA-2-3B'a(2-13)	Bacteria	Cyanobacteria	Not defined	2862	0	0	0
Synechococcus sp. JA-3-3Ab	Bacteria	Cyanobacteria	Not defined	2760	0	0	0
Synechococcus sp. PCC 7002	Bacteria	Cyanobacteria	Not defined	2823	0	0	0
Synechococcus sp. RCC307	Bacteria	Cyanobacteria	Not defined	2535	0	0	0
Synechococcus sp. WH 7803	Bacteria	Cyanobacteria	Not defined	2533	0	0	0
Synechococcus sp. WH 8102	Bacteria	Cyanobacteria	Not defined	2519	0	0	0
Synechocystis sp. PCC 6803	Bacteria	Cyanobacteria	Not defined	3172	0	0	0
Thermosynechococcus elongatus BP-1	Bacteria	Cyanobacteria	Not defined	2476	0	0	0
Anabaena variabilis ATCC 29413	Bacteria	Cyanobacteria	Not defined	5043	0	0	0
Nostoc punctiforme PCC 73102	Bacteria	Cyanobacteria	Not defined	6087	0	0	0
Nostoc sp. PCC 7120	Bacteria	Cyanobacteria	Not defined	5366	0	0	0
Acaryochloris marina MBIC11017	Bacteria	Cyanobacteria	Not defined	6254	0	0	0
Trichodesmium erythraeum IMS101	Bacteria	Cyanobacteria	Not defined	4451	0	0	0
Prochlorococcus marinus str. AS9601	Bacteria	Cyanobacteria	Not defined	1921	0	0	0
Prochlorococcus marinus str. MIT 9211	Bacteria	Cyanobacteria	Not defined	1855	0	0	0
Prochlorococcus marinus str. MIT 9215	Bacteria	Cyanobacteria	Not defined	1983	0	0	0
Prochlorococcus marinus str. MIT 9301	Bacteria	Cyanobacteria	Not defined	1907	0	0	0
Prochlorococcus marinus str. MIT 9303	Bacteria	Cyanobacteria	Not defined	2997	0	0	0
Prochlorococcus marinus str. MIT 9312	Bacteria	Cyanobacteria	Not defined	1810	0	0	0
Prochlorococcus marinus str. MIT 9313	Bacteria	Cyanobacteria	Not defined	2269	0	0	0
Prochlorococcus marinus str. MIT 9515	Bacteria	Cyanobacteria	Not defined	1906	0	0	0
Prochlorococcus marinus str. NATL1A	Bacteria	Cyanobacteria	Not defined	2193	0	0	0
Prochlorococcus marinus str. NATL2A	Bacteria	Cyanobacteria	Not defined	2163	0	0	0
Prochlorococcus marinus subsp. marinus str. CCMP1375	Bacteria	Cyanobacteria	Not defined	1883	0	0	0
Prochlorococcus marinus subsp. pastoris str. CCMP1986	Bacteria	Cyanobacteria	Not defined	1948	0	0	0
Prochlorococcus marinus subsp. pastoris str. CCMP1986	Bacteria	Cyanobacteria	Not defined	1717	0	0	0
Deferribacter desulfuricans SSM1	Bacteria	Deferribacteres	Deferribacteres	2117	0	0	0
Denitrovibrio acetiphilus DSM 12809	Bacteria	Deferribacteres	Deferribacteres	2964	0	0	0
Deinococcus deserti VCD115	Bacteria	Deinococcus-Thermus	Deinococci	2593	0	0	0
Deinococcus geothermalis DSM 11300	Bacteria	Deinococcus-Thermus	Deinococci	2330	0	0	0
Deinococcus radiodurans R1	Bacteria	Deinococcus-Thermus	Deinococci	2997	0	0	0
Meiothermus ruber DSM 1279	Bacteria	Deinococcus-Thermus	Deinococci	3014	0	0	0
Thermus thermophilus HB27	Bacteria	Deinococcus-Thermus	Deinococci	1982	0	0	0
Thermus thermophilus HB8	Bacteria	Deinococcus-Thermus	Deinococci	1973	0	0	0
Dictyoglomus thermophilum H-6-12	Bacteria	Dictyoglomi	Dictyoglomia	1912	0	0	0
Dictyoglomus turgidum DSM 6724	Bacteria	Dictyoglomi	Dictyoglomia	1744	0	0	0
Elusimicrobium minutum Pei191	Bacteria	Elusimicrobia	Elusimicrobia	1529	0	0	0
Fibrobacter succinogenes subsp. succinogenes S85	Bacteria	Fibrobacteres	Fibrobacteres	3085	0	0	0
Alicyclobacillus acidocaldarius subsp. acidocaldarius DSM 446	Bacteria	Firmicutes	Bacilli	2888	0	0	0
Anoxybacillus flavithermus WK1	Bacteria	Firmicutes	Bacilli	2832	0	0	0
Bacillus amyloliquefaciens FZB42	Bacteria	Firmicutes	Bacilli	3693	0	0	0
Bacillus anthracis str. 'Ames Ancestor'	Bacteria	Firmicutes	Bacilli	5309	0	0	0
Bacillus anthracis str. A0248	Bacteria	Firmicutes	Bacilli	5040	0	0	0
Bacillus anthracis str. Ames	Bacteria	Firmicutes	Bacilli	5311	0	0	0
Bacillus anthracis str. CDC 684	Bacteria	Firmicutes	Bacilli	5573	0	0	0
Bacillus anthracis str. Sterne	Bacteria	Firmicutes	Bacilli	5287	0	0	0
Bacillus cereus 03BB102	Bacteria	Firmicutes	Bacilli	5398	0	0	0
Bacillus cereus AH187	Bacteria	Firmicutes	Bacilli	5399	0	0	0
Bacillus cereus AH820	Bacteria	Firmicutes	Bacilli	5474	0	0	0
Bacillus cereus ATCC 10987	Bacteria	Firmicutes	Bacilli	5603	0	0	0
Bacillus cereus ATCC 14579	Bacteria	Firmicutes	Bacilli	5234	0	0	0
Bacillus cereus B4264	Bacteria	Firmicutes	Bacilli	5408	0	0	0
Bacillus cereus E33L	Bacteria	Firmicutes	Bacilli	5134	0	0	0
Bacillus cereus G9842	Bacteria	Firmicutes	Bacilli	5488	0	0	0
Bacillus cereus Q1	Bacteria	Firmicutes	Bacilli	5191	0	0	0
Bacillus cereus subsp. cytotoxis NVH 391-98	Bacteria	Firmicutes	Bacilli	3833	0	0	0
Bacillus clausii KSM-K16	Bacteria	Firmicutes	Bacilli	4096	0	0	0
Bacillus halodurans C-125	Bacteria	Firmicutes	Bacilli	4066	0	0	0
Bacillus licheniformis ATCC 14580 B	Bacteria	Firmicutes	Bacilli	4196	0	0	0
Bacillus licheniformis ATCC 14580	Bacteria	Firmicutes	Bacilli	4196	0	0	0
Bacillus licheniformis ATCC 14580 A	Bacteria	Firmicutes	Bacilli	4178	0	0	0
Bacillus megaterium DSM319	Bacteria	Firmicutes	Bacilli	5100	0	0	0
Bacillus megaterium QM B1551	Bacteria	Firmicutes	Bacilli	5116	0	0	0
Bacillus pseudofirmus OF4	Bacteria	Firmicutes	Bacilli	3921	0	0	0
Bacillus pumilus SAFR-032	Bacteria	Firmicutes	Bacilli	3681	0	0	0
Bacillus subtilis subsp. subtilis str. 168	Bacteria	Firmicutes	Bacilli	4105	0	0	0
Bacillus thuringiensis serovar konkukian str. 97-27	Bacteria	Firmicutes	Bacilli	5117	0	0	0
Bacillus thuringiensis str. Al Hakam	Bacteria	Firmicutes	Bacilli	4736	0	0	0
Bacillus tusciae DSM 2912	Bacteria	Firmicutes	Bacilli	3150	0	0	0
Bacillus weihenstephanensis KBAB4	Bacteria	Firmicutes	Bacilli	5155	0	0	0
Geobacillus kaustophilus HTA426	Bacteria	Firmicutes	Bacilli	3498	0	0	0
Geobacillus sp. WCH70	Bacteria	Firmicutes	Bacilli	3128	0	0	0
Geobacillus sp. Y412MC10	Bacteria	Firmicutes	Bacilli	6238	0	0	0
Geobacillus sp. Y412MC61	Bacteria	Firmicutes	Bacilli	3407	0	0	0
Geobacillus thermodenitrificans NG80-2	Bacteria	Firmicutes	Bacilli	3392	0	0	0
Lysinibacillus sphaericus C3-41	Bacteria	Firmicutes	Bacilli	4584	0	0	0
Oceanobacillus iheyensis HTE831	Bacteria	Firmicutes	Bacilli	3500	0	0	0
Listeria innocua Clip11262	Bacteria	Firmicutes	Bacilli	2968	0	0	0
Listeria monocytogenes 08-5578	Bacteria	Firmicutes	Bacilli	3010	0	0	0
Listeria monocytogenes 08-5923	Bacteria	Firmicutes	Bacilli	2966	0	0	0
Listeria monocytogenes Clip80459	Bacteria	Firmicutes	Bacilli	2766	0	0	0
Listeria monocytogenes EGD-e	Bacteria	Firmicutes	Bacilli	2846	0	0	0
Listeria monocytogenes HCC23	Bacteria	Firmicutes	Bacilli	2974	0	0	0
Listeria monocytogenes str. 4b F2365	Bacteria	Firmicutes	Bacilli	2821	0	0	0
Listeria seeligeri serovar 1/2b str. SLCC3954	Bacteria	Firmicutes	Bacilli	2710	0	0	0
Listeria welshimeri serovar 6b str. SLCC5334	Bacteria	Firmicutes	Bacilli	2774	0	0	0
Exiguobacterium sibiricum 255-15	Bacteria	Firmicutes	Bacilli	3007	0	0	0
Exiguobacterium sp. AT1b	Bacteria	Firmicutes	Bacilli	3020	0	0	0
Brevibacillus brevis NBRC 100599	Bacteria	Firmicutes	Bacilli	5949	0	0	0
Paenibacillus sp. JDR-2	Bacteria	Firmicutes	Bacilli	6213	0	0	0
Macrococcus caseolyticus JCSC5402	Bacteria	Firmicutes	Bacilli	1950	0	0	0
Staphylococcus aureus 04-02981	Bacteria	Firmicutes	Bacilli	2650	0	0	0
Staphylococcus aureus RF122	Bacteria	Firmicutes	Bacilli	2509	0	0	0
Staphylococcus aureus subsp. aureus COL	Bacteria	Firmicutes	Bacilli	2612	0	0	0
Staphylococcus aureus subsp. aureus ED98	Bacteria	Firmicutes	Bacilli	2661	0	0	0
Staphylococcus aureus subsp. aureus JH1	Bacteria	Firmicutes	Bacilli	2747	0	0	0
Staphylococcus aureus subsp. aureus JH9	Bacteria	Firmicutes	Bacilli	2697	0	0	0
Staphylococcus aureus subsp. aureus MRSA252	Bacteria	Firmicutes	Bacilli	2656	0	0	0
Staphylococcus aureus subsp. aureus MSSA476	Bacteria	Firmicutes	Bacilli	2579	0	0	0
Staphylococcus aureus subsp. aureus MW2	Bacteria	Firmicutes	Bacilli	2632	0	0	0
Staphylococcus aureus subsp. aureus Mu3	Bacteria	Firmicutes	Bacilli	2698	0	0	0
Staphylococcus aureus subsp. aureus Mu50	Bacteria	Firmicutes	Bacilli	2697	0	0	0
Staphylococcus aureus subsp. aureus N315	Bacteria	Firmicutes	Bacilli	2588	0	0	0
Staphylococcus aureus subsp. aureus NCTC 8325	Bacteria	Firmicutes	Bacilli	2892	0	0	0
Staphylococcus aureus subsp. aureus ST398	Bacteria	Firmicutes	Bacilli	2699	0	0	0
Staphylococcus aureus subsp. aureus USA300	Bacteria	Firmicutes	Bacilli	2560	0	0	0
Staphylococcus aureus subsp. aureus USA300_FPR3757	Bacteria	Firmicutes	Bacilli	2560	0	0	0
Staphylococcus aureus subsp. aureus USA300_TCH1516	Bacteria	Firmicutes	Bacilli	2657	0	0	0
Staphylococcus aureus subsp. aureus str. Newman	Bacteria	Firmicutes	Bacilli	2614	0	0	0
Staphylococcus carnosus subsp. carnosus TM300	Bacteria	Firmicutes	Bacilli	2462	0	0	0
Staphylococcus epidermidis ATCC 12228	Bacteria	Firmicutes	Bacilli	2419	0	0	0
Staphylococcus epidermidis RP62A	Bacteria	Firmicutes	Bacilli	2494	0	0	0
Staphylococcus haemolyticus JCSC1435	Bacteria	Firmicutes	Bacilli	2676	0	0	0
Staphylococcus lugdunensis HKU09-01	Bacteria	Firmicutes	Bacilli	2490	0	0	0
Staphylococcus saprophyticus subsp. saprophyticus ATCC 15305	Bacteria	Firmicutes	Bacilli	2446	0	0	0
Enterococcus faecalis V583	Bacteria	Firmicutes	Bacilli	3113	0	0	0
Lactobacillus acidophilus NCFM	Bacteria	Firmicutes	Bacilli	1862	0	0	0
Lactobacillus brevis ATCC 367	Bacteria	Firmicutes	Bacilli	2185	0	0	0
Lactobacillus casei ATCC 334	Bacteria	Firmicutes	Bacilli	2751	0	0	0
Lactobacillus casei BL23	Bacteria	Firmicutes	Bacilli	3044	0	0	0
Lactobacillus delbrueckii subsp. bulgaricus ATCC 11842	Bacteria	Firmicutes	Bacilli	1562	0	0	0
Lactobacillus delbrueckii subsp. bulgaricus ATCC BAA-365	Bacteria	Firmicutes	Bacilli	1721	0	0	0
Lactobacillus fermentum IFO 3956	Bacteria	Firmicutes	Bacilli	1843	0	0	0
Lactobacillus gasseri ATCC 33323	Bacteria	Firmicutes	Bacilli	1755	0	0	0
Lactobacillus helveticus DPC 4571	Bacteria	Firmicutes	Bacilli	1610	0	0	0
Lactobacillus helveticus DPC 4571	Bacteria	Firmicutes	Bacilli	1610	0	0	0
Lactobacillus johnsonii FI9785	Bacteria	Firmicutes	Bacilli	1710	0	0	0
Lactobacillus johnsonii NCC 533	Bacteria	Firmicutes	Bacilli	1821	0	0	0
Lactobacillus plantarum JDM1	Bacteria	Firmicutes	Bacilli	2948	0	0	0
Lactobacillus plantarum WCFS1	Bacteria	Firmicutes	Bacilli	3007	0	0	0
Lactobacillus reuteri DSM 20016	Bacteria	Firmicutes	Bacilli	1900	0	0	0
Lactobacillus reuteri JCM 1112	Bacteria	Firmicutes	Bacilli	1820	0	0	0
Lactobacillus rhamnosus GG Tokyo	Bacteria	Firmicutes	Bacilli	2834	0	0	0
Lactobacillus rhamnosus GG Helsinki	Bacteria	Firmicutes	Bacilli	2944	0	0	0
Lactobacillus rhamnosus Lc 705	Bacteria	Firmicutes	Bacilli	2913	0	0	0
Lactobacillus sakei subsp. sakei 23K	Bacteria	Firmicutes	Bacilli	1879	0	0	0
Lactobacillus salivarius UCC118	Bacteria	Firmicutes	Bacilli	1717	0	0	0
Pediococcus pentosaceus ATCC 25745	Bacteria	Firmicutes	Bacilli	1755	0	0	0
Leuconostoc citreum KM20	Bacteria	Firmicutes	Bacilli	1702	0	0	0
Leuconostoc mesenteroides subsp. mesenteroides ATCC 8293	Bacteria	Firmicutes	Bacilli	1970	0	0	0
Oenococcus oeni PSU-1	Bacteria	Firmicutes	Bacilli	1691	0	0	0
Lactococcus lactis subsp. cremoris MG1363	Bacteria	Firmicutes	Bacilli	2434	0	0	0
Lactococcus lactis subsp. cremoris SK11	Bacteria	Firmicutes	Bacilli	2384	0	0	0
Lactococcus lactis subsp. lactis Il1403	Bacteria	Firmicutes	Bacilli	2321	0	0	0
Lactococcus lactis subsp. lactis KF147	Bacteria	Firmicutes	Bacilli	2444	0	0	0
Streptococcus agalactiae 2603V/R	Bacteria	Firmicutes	Bacilli	2124	0	0	0
Streptococcus agalactiae A909	Bacteria	Firmicutes	Bacilli	1996	0	0	0
Streptococcus agalactiae NEM316	Bacteria	Firmicutes	Bacilli	2094	0	0	0
Streptococcus dysgalactiae subsp. equisimilis GGS_124	Bacteria	Firmicutes	Bacilli	2097	0	0	0
Streptococcus equi subsp. equi 4047	Bacteria	Firmicutes	Bacilli	2001	0	0	0
Streptococcus equi subsp. zooepidemicus	Bacteria	Firmicutes	Bacilli	1869	0	0	0
Streptococcus equi subsp. zooepidemicus MGCS10565	Bacteria	Firmicutes	Bacilli	1893	0	0	0
Streptococcus gallolyticus UCN34	Bacteria	Firmicutes	Bacilli	2224	0	0	0
Streptococcus gordonii str. Challis substr. CH1	Bacteria	Firmicutes	Bacilli	2051	0	0	0
Streptococcus mitis B6	Bacteria	Firmicutes	Bacilli	2006	0	0	0
Streptococcus mutans NN2025	Bacteria	Firmicutes	Bacilli	1895	0	0	0
Streptococcus mutans UA159	Bacteria	Firmicutes	Bacilli	1960	0	0	0
Streptococcus pneumoniae 70585	Bacteria	Firmicutes	Bacilli	2202	0	0	0
Streptococcus pneumoniae ATCC 700669	Bacteria	Firmicutes	Bacilli	1990	0	0	0
Streptococcus pneumoniae CGSP14	Bacteria	Firmicutes	Bacilli	2206	0	0	0
Streptococcus pneumoniae D39	Bacteria	Firmicutes	Bacilli	1914	0	0	0
Streptococcus pneumoniae G54	Bacteria	Firmicutes	Bacilli	2115	0	0	0
Streptococcus pneumoniae Hungary19A-6	Bacteria	Firmicutes	Bacilli	2155	0	0	0
Streptococcus pneumoniae JJA	Bacteria	Firmicutes	Bacilli	2123	0	0	0
Streptococcus pneumoniae P1031	Bacteria	Firmicutes	Bacilli	2073	0	0	0
Streptococcus pneumoniae R6	Bacteria	Firmicutes	Bacilli	2043	0	0	0
Streptococcus pneumoniae TIGR4	Bacteria	Firmicutes	Bacilli	2105	0	0	0
Streptococcus pneumoniae Taiwan19F-14	Bacteria	Firmicutes	Bacilli	2044	0	0	0
Streptococcus pyogenes M1 GAS	Bacteria	Firmicutes	Bacilli	1697	0	0	0
Streptococcus pyogenes MGAS10270	Bacteria	Firmicutes	Bacilli	1986	0	0	0
Streptococcus pyogenes MGAS10394	Bacteria	Firmicutes	Bacilli	1886	0	0	0
Streptococcus pyogenes MGAS10750	Bacteria	Firmicutes	Bacilli	1979	0	0	0
Streptococcus pyogenes MGAS2096	Bacteria	Firmicutes	Bacilli	1898	0	0	0
Streptococcus pyogenes MGAS315	Bacteria	Firmicutes	Bacilli	1865	0	0	0
Streptococcus pyogenes MGAS5005	Bacteria	Firmicutes	Bacilli	1865	0	0	0
Streptococcus pyogenes MGAS6180	Bacteria	Firmicutes	Bacilli	1894	0	0	0
Streptococcus pyogenes MGAS8232	Bacteria	Firmicutes	Bacilli	1839	0	0	0
Streptococcus pyogenes MGAS9429	Bacteria	Firmicutes	Bacilli	1877	0	0	0
Streptococcus pyogenes NZ131	Bacteria	Firmicutes	Bacilli	1700	0	0	0
Streptococcus pyogenes SSI-1	Bacteria	Firmicutes	Bacilli	1861	0	0	0
Streptococcus pyogenes str. Manfredo	Bacteria	Firmicutes	Bacilli	1745	0	0	0
Streptococcus pyogenes str. Manfredo	Bacteria	Firmicutes	Bacilli	1745	0	0	0
Streptococcus sanguinis SK36	Bacteria	Firmicutes	Bacilli	2270	0	0	0
Streptococcus suis 05ZYH33	Bacteria	Firmicutes	Bacilli	2186	0	0	0
Streptococcus suis 98HAH33	Bacteria	Firmicutes	Bacilli	2185	0	0	0
Streptococcus suis BM407	Bacteria	Firmicutes	Bacilli	1932	0	0	0
Streptococcus suis GZ1	Bacteria	Firmicutes	Bacilli	1978	0	0	0
Streptococcus suis P1/7	Bacteria	Firmicutes	Bacilli	1825	0	0	0
Streptococcus suis SC84	Bacteria	Firmicutes	Bacilli	1898	0	0	0
Streptococcus thermophilus CNRZ1066	Bacteria	Firmicutes	Bacilli	1915	0	0	0
Streptococcus thermophilus LMD-9	Bacteria	Firmicutes	Bacilli	1710	0	0	0
Streptococcus thermophilus LMG 18311	Bacteria	Firmicutes	Bacilli	1889	0	0	0
Streptococcus uberis 0140J	Bacteria	Firmicutes	Bacilli	1762	0	0	0
Streptococcus uberis 0140J	Bacteria	Firmicutes	Bacilli	1760	0	0	0
Alkaliphilus metalliredigens QYMF	Bacteria	Firmicutes	Clostridia	4625	0	0	0
Alkaliphilus oremlandii OhILAs	Bacteria	Firmicutes	Clostridia	2836	0	0	0
Clostridium acetobutylicum ATCC 824	Bacteria	Firmicutes	Clostridia	3672	0	0	0
Clostridium beijerinckii NCIMB 8052	Bacteria	Firmicutes	Clostridia	5020	0	0	0
Clostridium botulinum A str. ATCC 19397	Bacteria	Firmicutes	Clostridia	3548	0	0	0
Clostridium botulinum A str. ATCC 3502	Bacteria	Firmicutes	Clostridia	3572	0	0	0
Clostridium botulinum A str. Hall	Bacteria	Firmicutes	Clostridia	3404	0	0	0
Clostridium botulinum A2 str. Kyoto	Bacteria	Firmicutes	Clostridia	3878	0	0	0
Clostridium botulinum A3 str. Loch Maree	Bacteria	Firmicutes	Clostridia	3655	0	0	0
Clostridium botulinum B str. Eklund 17B	Bacteria	Firmicutes	Clostridia	3473	0	0	0
Clostridium botulinum B1 str. Okra	Bacteria	Firmicutes	Clostridia	3657	0	0	0
Clostridium botulinum Ba4 str. 657	Bacteria	Firmicutes	Clostridia	3691	0	0	0
Clostridium botulinum E3 str. Alaska E43	Bacteria	Firmicutes	Clostridia	3256	0	0	0
Clostridium botulinum F str. 230613	Bacteria	Firmicutes	Clostridia	3502	0	0	0
Clostridium botulinum F str. Langeland	Bacteria	Firmicutes	Clostridia	3635	0	0	0
Clostridium cellulolyticum H10	Bacteria	Firmicutes	Clostridia	3390	0	0	0
Clostridium difficile 630	Bacteria	Firmicutes	Clostridia	3742	0	0	0
Clostridium difficile R20291	Bacteria	Firmicutes	Clostridia	3508	0	0	0
Clostridium kluyveri DSM 555	Bacteria	Firmicutes	Clostridia	3838	0	0	0
Clostridium kluyveri NBRC 12016	Bacteria	Firmicutes	Clostridia	3468	0	0	0
Clostridium novyi NT	Bacteria	Firmicutes	Clostridia	2315	0	0	0
Clostridium perfringens ATCC 13124	Bacteria	Firmicutes	Clostridia	2876	0	0	0
Clostridium perfringens SM101	Bacteria	Firmicutes	Clostridia	2558	0	0	0
Clostridium perfringens str. 13	Bacteria	Firmicutes	Clostridia	2660	0	0	0
Clostridium phytofermentans ISDg	Bacteria	Firmicutes	Clostridia	3902	0	0	0
Clostridium tetani E88	Bacteria	Firmicutes	Clostridia	2373	0	0	0
Clostridium thermocellum ATCC 27405	Bacteria	Firmicutes	Clostridia	3189	0	0	0
Anaerococcus prevotii DSM 20548	Bacteria	Firmicutes	Clostridia	1702	0	0	0
Finegoldia magna ATCC 29328	Bacteria	Firmicutes	Clostridia	1631	0	0	0
Symbiobacterium thermophilum IAM 14863	Bacteria	Firmicutes	Clostridia	3338	0	0	0
Eubacterium eligens ATCC 27750	Bacteria	Firmicutes	Clostridia	2004	0	0	0
Eubacterium rectale ATCC 33656	Bacteria	Firmicutes	Clostridia	3626	0	0	0
Heliobacterium modesticaldum Ice1	Bacteria	Firmicutes	Clostridia	3000	0	0	0
Anaerocellum thermophilum DSM 6725	Bacteria	Firmicutes	Clostridia	2654	0	0	0
Clostridiales genomosp. BVAB3 str. UPII9-5	Bacteria	Firmicutes	Clostridia	1526	0	0	0
Candidatus Desulforudis audaxviator MP104C	Bacteria	Firmicutes	Clostridia	2157	0	0	0
Desulfitobacterium hafniense DCB-2	Bacteria	Firmicutes	Clostridia	4883	0	0	0
Desulfitobacterium hafniense Y51	Bacteria	Firmicutes	Clostridia	5060	0	0	0
Desulfotomaculum acetoxidans DSM 771	Bacteria	Firmicutes	Clostridia	4068	0	0	0
Desulfotomaculum reducens MI-1	Bacteria	Firmicutes	Clostridia	3276	0	0	0
Pelotomaculum thermopropionicum SI	Bacteria	Firmicutes	Clostridia	2920	0	0	0
Syntrophomonas wolfei subsp. wolfei str. Goettingen	Bacteria	Firmicutes	Clostridia	2504	0	0	0
Veillonella parvula DSM 2008	Bacteria	Firmicutes	Clostridia	1844	0	0	0
Halothermothrix orenii H 168	Bacteria	Firmicutes	Clostridia	2342	0	0	0
Natranaerobius thermophilus JW/NM-WN-LF	Bacteria	Firmicutes	Clostridia	2882	0	0	0
Acidaminococcus fermentans DSM 20731	Bacteria	Firmicutes	Clostridia	2026	0	0	0
Ammonifex degensii KC4	Bacteria	Firmicutes	Clostridia	2052	0	0	0
Carboxydothermus hydrogenoformans Z-2901	Bacteria	Firmicutes	Clostridia	2620	0	0	0
Moorella thermoacetica ATCC 39073	Bacteria	Firmicutes	Clostridia	2463	0	0	0
Thermoanaerobacter italicus Ab9	Bacteria	Firmicutes	Clostridia	2270	0	0	0
Thermoanaerobacter pseudethanolicus ATCC 33223	Bacteria	Firmicutes	Clostridia	2243	0	0	0
Thermoanaerobacter sp. X514	Bacteria	Firmicutes	Clostridia	2349	0	0	0
Thermoanaerobacter tengcongensis MB4	Bacteria	Firmicutes	Clostridia	2588	0	0	0
Caldicellulosiruptor saccharolyticus DSM 8903	Bacteria	Firmicutes	Clostridia	2679	0	0	0
Coprothermobacter proteolyticus DSM 5265	Bacteria	Firmicutes	Clostridia	1482	0	0	0
Fusobacterium nucleatum subsp. nucleatum ATCC 25586	Bacteria	Fusobacteria	Fusobacteria	2067	0	0	0
Leptotrichia buccalis C-1013-b	Bacteria	Fusobacteria	Fusobacteria	2220	0	0	0
Sebaldella termitidis ATCC 33386	Bacteria	Fusobacteria	Fusobacteria	4083	0	0	0
Streptobacillus moniliformis DSM 12112	Bacteria	Fusobacteria	Fusobacteria	1434	0	0	0
Gemmatimonas aurantiaca T-27	Bacteria	Gemmatimonadetes	Gemmatimonadetes	3935	0	0	0
Thermodesulfovibrio yellowstonii DSM 11347	Bacteria	Nitrospirae	Nitrospira	2033	0	0	0
Candidatus Cloacamonas acidaminovorans	Bacteria	Not defined	Not defined	1815	0	0	0
Thermobaculum terrenum ATCC BAA-798	Bacteria	Not defined	Not defined	2832	0	0	0
Pirellula staleyi DSM 6068	Bacteria	Planctomycetes	Planctomycetacia	4717	0	0	0
Rhodopirellula baltica SH 1	Bacteria	Planctomycetes	Planctomycetacia	7325	0	0	0
Caulobacter crescentus CB15	Bacteria	Proteobacteria	Alphaproteobacteria	3737	0	0	0
Caulobacter crescentus NA1000	Bacteria	Proteobacteria	Alphaproteobacteria	3876	0	0	0
Caulobacter segnis ATCC 21756	Bacteria	Proteobacteria	Alphaproteobacteria	4139	0	0	0
Caulobacter sp. K31	Bacteria	Proteobacteria	Alphaproteobacteria	5061	0	0	0
Phenylobacterium zucineum HLK1	Bacteria	Proteobacteria	Alphaproteobacteria	3529	0	0	0
alpha proteobacterium IMCC1322	Bacteria	Proteobacteria	Alphaproteobacteria	2546	0	0	0
Bartonella bacilliformis KC583	Bacteria	Proteobacteria	Alphaproteobacteria	1283	0	0	0
Bartonella grahamii as4aup	Bacteria	Proteobacteria	Alphaproteobacteria	1737	0	0	0
Bartonella henselae str. Houston-1	Bacteria	Proteobacteria	Alphaproteobacteria	1488	0	0	0
Bartonella quintana str. Toulouse	Bacteria	Proteobacteria	Alphaproteobacteria	1142	0	0	0
Bartonella tribocorum CIP 105476	Bacteria	Proteobacteria	Alphaproteobacteria	2074	0	0	0
Beijerinckia indica subsp. indica ATCC 9039	Bacteria	Proteobacteria	Alphaproteobacteria	3569	0	0	0
Methylocella silvestris BL2	Bacteria	Proteobacteria	Alphaproteobacteria	3818	0	0	0
Bradyrhizobium japonicum USDA 110	Bacteria	Proteobacteria	Alphaproteobacteria	8317	0	0	0
Bradyrhizobium sp. BTAi1	Bacteria	Proteobacteria	Alphaproteobacteria	7394	0	0	0
Bradyrhizobium sp. ORS278	Bacteria	Proteobacteria	Alphaproteobacteria	6717	0	0	0
Nitrobacter hamburgensis X14	Bacteria	Proteobacteria	Alphaproteobacteria	3804	0	0	0
Nitrobacter winogradskyi Nb-255	Bacteria	Proteobacteria	Alphaproteobacteria	3122	0	0	0
Oligotropha carboxidovorans OM5	Bacteria	Proteobacteria	Alphaproteobacteria	3722	0	0	0
Rhodopseudomonas palustris BisA53	Bacteria	Proteobacteria	Alphaproteobacteria	4878	0	0	0
Rhodopseudomonas palustris BisB18	Bacteria	Proteobacteria	Alphaproteobacteria	4886	0	0	0
Rhodopseudomonas palustris BisB5	Bacteria	Proteobacteria	Alphaproteobacteria	4397	0	0	0
Rhodopseudomonas palustris CGA009	Bacteria	Proteobacteria	Alphaproteobacteria	4813	0	0	0
Rhodopseudomonas palustris HaA2	Bacteria	Proteobacteria	Alphaproteobacteria	4683	0	0	0
Rhodopseudomonas palustris TIE-1	Bacteria	Proteobacteria	Alphaproteobacteria	5246	0	0	0
Brucella abortus S19	Bacteria	Proteobacteria	Alphaproteobacteria	3000	0	0	0
Brucella abortus biovar 1 str. 9-941	Bacteria	Proteobacteria	Alphaproteobacteria	3085	0	0	0
Brucella canis ATCC 23365	Bacteria	Proteobacteria	Alphaproteobacteria	3251	0	0	0
Brucella melitensis 16M	Bacteria	Proteobacteria	Alphaproteobacteria	3198	0	0	0
Brucella melitensis ATCC 23457	Bacteria	Proteobacteria	Alphaproteobacteria	3136	0	0	0
Brucella melitensis biovar Abortus 2308	Bacteria	Proteobacteria	Alphaproteobacteria	3034	0	0	0
Brucella microti CCM 4915	Bacteria	Proteobacteria	Alphaproteobacteria	3287	0	0	0
Brucella ovis ATCC 25840	Bacteria	Proteobacteria	Alphaproteobacteria	2890	0	0	0
Brucella suis 1330	Bacteria	Proteobacteria	Alphaproteobacteria	3272	0	0	0
Brucella suis ATCC 23445	Bacteria	Proteobacteria	Alphaproteobacteria	3241	0	0	0
Ochrobactrum anthropi ATCC 49188	Bacteria	Proteobacteria	Alphaproteobacteria	4424	0	0	0
Methylobacterium chloromethanicum CM4	Bacteria	Proteobacteria	Alphaproteobacteria	5173	0	0	0
Methylobacterium extorquens AM1	Bacteria	Proteobacteria	Alphaproteobacteria	4970	0	0	0
Methylobacterium extorquens DM4	Bacteria	Proteobacteria	Alphaproteobacteria	5599	0	0	0
Methylobacterium extorquens PA1	Bacteria	Proteobacteria	Alphaproteobacteria	4829	0	0	0
Methylobacterium nodulans ORS 2060	Bacteria	Proteobacteria	Alphaproteobacteria	7355	0	0	0
Methylobacterium populi BJ001	Bacteria	Proteobacteria	Alphaproteobacteria	5314	0	0	0
Methylobacterium radiotolerans JCM 2831	Bacteria	Proteobacteria	Alphaproteobacteria	5686	0	0	0
Methylobacterium sp. 4-46	Bacteria	Proteobacteria	Alphaproteobacteria	6609	0	0	0
Candidatus Hodgkinia cicadicola Dsem	Bacteria	Proteobacteria	Alphaproteobacteria	169	0	0	0
Mesorhizobium loti MAFF303099	Bacteria	Proteobacteria	Alphaproteobacteria	6743	0	0	0
Mesorhizobium sp. BNC1	Bacteria	Proteobacteria	Alphaproteobacteria	4064	0	0	0
Parvibaculum lavamentivorans DS-1	Bacteria	Proteobacteria	Alphaproteobacteria	3636	0	0	0
Agrobacterium radiobacter K84	Bacteria	Proteobacteria	Alphaproteobacteria	6107	0	0	0
Agrobacterium tumefaciens str. C58	Bacteria	Proteobacteria	Alphaproteobacteria	4616	0	0	0
Agrobacterium vitis S4	Bacteria	Proteobacteria	Alphaproteobacteria	4288	0	0	0
Candidatus Liberibacter asiaticus str. psy62	Bacteria	Proteobacteria	Alphaproteobacteria	1109	0	0	0
Rhizobium etli CFN 42	Bacteria	Proteobacteria	Alphaproteobacteria	4035	0	0	0
Rhizobium etli CIAT 652	Bacteria	Proteobacteria	Alphaproteobacteria	4343	0	0	0
Rhizobium leguminosarum bv. trifolii WSM1325	Bacteria	Proteobacteria	Alphaproteobacteria	4565	0	0	0
Rhizobium leguminosarum bv. trifolii WSM2304	Bacteria	Proteobacteria	Alphaproteobacteria	4325	0	0	0
Rhizobium leguminosarum bv. viciae 3841	Bacteria	Proteobacteria	Alphaproteobacteria	4694	0	0	0
Rhizobium sp. NGR234	Bacteria	Proteobacteria	Alphaproteobacteria	3633	0	0	0
Sinorhizobium medicae WSM419	Bacteria	Proteobacteria	Alphaproteobacteria	3529	0	0	0
Sinorhizobium meliloti 1021	Bacteria	Proteobacteria	Alphaproteobacteria	3359	0	0	0
Azorhizobium caulinodans ORS 571	Bacteria	Proteobacteria	Alphaproteobacteria	4717	0	0	0
Xanthobacter autotrophicus Py2	Bacteria	Proteobacteria	Alphaproteobacteria	4746	0	0	0
Hirschia baltica ATCC 49814	Bacteria	Proteobacteria	Alphaproteobacteria	3119	0	0	0
Hyphomonas neptunium ATCC 15444	Bacteria	Proteobacteria	Alphaproteobacteria	3505	0	0	0
Maricaulis maris MCS10	Bacteria	Proteobacteria	Alphaproteobacteria	3063	0	0	0
Dinoroseobacter shibae DFL 12	Bacteria	Proteobacteria	Alphaproteobacteria	3577	0	0	0
Jannaschia sp. CCS1	Bacteria	Proteobacteria	Alphaproteobacteria	4212	0	0	0
Rhodobacter capsulatus SB1003	Bacteria	Proteobacteria	Alphaproteobacteria	3493	0	0	0
Rhodobacter sphaeroides 2.4.1	Bacteria	Proteobacteria	Alphaproteobacteria	3857	0	0	0
Rhodobacter sphaeroides ATCC 17025	Bacteria	Proteobacteria	Alphaproteobacteria	3111	0	0	0
Rhodobacter sphaeroides ATCC 17029	Bacteria	Proteobacteria	Alphaproteobacteria	4025	0	0	0
Rhodobacter sphaeroides KD131	Bacteria	Proteobacteria	Alphaproteobacteria	4325	0	0	0
Roseobacter denitrificans OCh 114	Bacteria	Proteobacteria	Alphaproteobacteria	3946	0	0	0
Ruegeria pomeroyi DSS-3	Bacteria	Proteobacteria	Alphaproteobacteria	3810	0	0	0
Silicibacter pomeroyi DSS-3	Bacteria	Proteobacteria	Alphaproteobacteria	3810	0	0	0
Silicibacter sp. TM1040	Bacteria	Proteobacteria	Alphaproteobacteria	3030	0	0	0
Acetobacter pasteurianus IFO 3283-01	Bacteria	Proteobacteria	Alphaproteobacteria	2628	0	0	0
Acetobacter pasteurianus IFO 3283-01-42C	Bacteria	Proteobacteria	Alphaproteobacteria	2562	0	0	0
Acetobacter pasteurianus IFO 3283-03	Bacteria	Proteobacteria	Alphaproteobacteria	2627	0	0	0
Acetobacter pasteurianus IFO 3283-07	Bacteria	Proteobacteria	Alphaproteobacteria	2626	0	0	0
Acetobacter pasteurianus IFO 3283-12	Bacteria	Proteobacteria	Alphaproteobacteria	2625	0	0	0
Acetobacter pasteurianus IFO 3283-22	Bacteria	Proteobacteria	Alphaproteobacteria	2627	0	0	0
Acetobacter pasteurianus IFO 3283-26	Bacteria	Proteobacteria	Alphaproteobacteria	2627	0	0	0
Acetobacter pasteurianus IFO 3283-32	Bacteria	Proteobacteria	Alphaproteobacteria	2625	0	0	0
Acidiphilium cryptum JF-5	Bacteria	Proteobacteria	Alphaproteobacteria	3063	0	0	0
Gluconacetobacter diazotrophicus PAl 5 A	Bacteria	Proteobacteria	Alphaproteobacteria	3778	0	0	0
Gluconacetobacter diazotrophicus PAl 5 B	Bacteria	Proteobacteria	Alphaproteobacteria	3472	0	0	0
Gluconobacter oxydans 621H	Bacteria	Proteobacteria	Alphaproteobacteria	2432	0	0	0
Granulibacter bethesdensis CGDNIH1	Bacteria	Proteobacteria	Alphaproteobacteria	2437	0	0	0
Azospirillum sp. B510	Bacteria	Proteobacteria	Alphaproteobacteria	2893	0	0	0
Magnetospirillum magneticum AMB-1	Bacteria	Proteobacteria	Alphaproteobacteria	4559	0	0	0
Rhodospirillum centenum SW	Bacteria	Proteobacteria	Alphaproteobacteria	4002	0	0	0
Rhodospirillum rubrum ATCC 11170	Bacteria	Proteobacteria	Alphaproteobacteria	3791	0	0	0
Anaplasma centrale str. Israel	Bacteria	Proteobacteria	Alphaproteobacteria	925	0	0	0
Anaplasma marginale str. Florida	Bacteria	Proteobacteria	Alphaproteobacteria	940	0	0	0
Anaplasma marginale str. St. Maries	Bacteria	Proteobacteria	Alphaproteobacteria	948	0	0	0
Anaplasma phagocytophilum HZ	Bacteria	Proteobacteria	Alphaproteobacteria	1264	0	0	0
Ehrlichia canis str. Jake	Bacteria	Proteobacteria	Alphaproteobacteria	925	0	0	0
Ehrlichia chaffeensis str. Arkansas	Bacteria	Proteobacteria	Alphaproteobacteria	1105	0	0	0
Ehrlichia ruminantium str. Gardel	Bacteria	Proteobacteria	Alphaproteobacteria	950	0	0	0
Ehrlichia ruminantium str. Welgevonden A	Bacteria	Proteobacteria	Alphaproteobacteria	888	0	0	0
Ehrlichia ruminantium str. Welgevonden B	Bacteria	Proteobacteria	Alphaproteobacteria	958	0	0	0
Neorickettsia risticii str. Illinois	Bacteria	Proteobacteria	Alphaproteobacteria	898	0	0	0
Neorickettsia sennetsu str. Miyayama	Bacteria	Proteobacteria	Alphaproteobacteria	932	0	0	0
Wolbachia endosymbiont of Drosophila melanogaster	Bacteria	Proteobacteria	Alphaproteobacteria	1195	0	0	0
Wolbachia endosymbiont strain TRS of Brugia malayi	Bacteria	Proteobacteria	Alphaproteobacteria	805	0	0	0
Wolbachia sp. wRi	Bacteria	Proteobacteria	Alphaproteobacteria	1150	0	0	0
Candidatus Pelagibacter ubique HTCC1062	Bacteria	Proteobacteria	Alphaproteobacteria	1354	0	0	0
Orientia tsutsugamushi str. Boryong	Bacteria	Proteobacteria	Alphaproteobacteria	1182	0	0	0
Orientia tsutsugamushi str. Ikeda	Bacteria	Proteobacteria	Alphaproteobacteria	1967	0	0	0
Rickettsia africae ESF-5	Bacteria	Proteobacteria	Alphaproteobacteria	1030	0	0	0
Rickettsia akari str. Hartford	Bacteria	Proteobacteria	Alphaproteobacteria	1259	0	0	0
Rickettsia bellii OSU 85-389	Bacteria	Proteobacteria	Alphaproteobacteria	1476	0	0	0
Rickettsia bellii RML369-C	Bacteria	Proteobacteria	Alphaproteobacteria	1429	0	0	0
Rickettsia canadensis str. McKiel	Bacteria	Proteobacteria	Alphaproteobacteria	1093	0	0	0
Rickettsia conorii str. Malish 7	Bacteria	Proteobacteria	Alphaproteobacteria	1374	0	0	0
Rickettsia felis URRWXCal2	Bacteria	Proteobacteria	Alphaproteobacteria	1400	0	0	0
Rickettsia massiliae MTU5	Bacteria	Proteobacteria	Alphaproteobacteria	968	0	0	0
Rickettsia peacockii str. Rustic	Bacteria	Proteobacteria	Alphaproteobacteria	927	0	0	0
Rickettsia prowazekii Rp22	Bacteria	Proteobacteria	Alphaproteobacteria	952	0	0	0
Rickettsia prowazekii str. Madrid E	Bacteria	Proteobacteria	Alphaproteobacteria	835	0	0	0
Rickettsia rickettsii str. 'Sheila Smith'	Bacteria	Proteobacteria	Alphaproteobacteria	1345	0	0	0
Rickettsia rickettsii str. Iowa	Bacteria	Proteobacteria	Alphaproteobacteria	1384	0	0	0
Rickettsia typhi str. Wilmington	Bacteria	Proteobacteria	Alphaproteobacteria	838	0	0	0
Wolbachia endosymbiont of Culex quinquefasciatus Pel	Bacteria	Proteobacteria	Alphaproteobacteria	1275	0	0	0
Erythrobacter litoralis HTCC2594	Bacteria	Proteobacteria	Alphaproteobacteria	3011	0	0	0
Novosphingobium aromaticivorans DSM 12444	Bacteria	Proteobacteria	Alphaproteobacteria	3324	0	0	0
Sphingobium japonicum UT26S	Bacteria	Proteobacteria	Alphaproteobacteria	4118	0	0	0
Sphingomonas wittichii RW1	Bacteria	Proteobacteria	Alphaproteobacteria	4850	0	0	0
Sphingopyxis alaskensis RB2256	Bacteria	Proteobacteria	Alphaproteobacteria	3165	0	0	0
Zymomonas mobilis subsp. mobilis NCIMB 11163	Bacteria	Proteobacteria	Alphaproteobacteria	1800	0	0	0
Zymomonas mobilis subsp. mobilis ZM4	Bacteria	Proteobacteria	Alphaproteobacteria	1998	0	0	0
Paracoccus denitrificans PD1222	Bacteria	Proteobacteria	Alphaproteobacteria	4461	0	0	0
Bordetella avium 197N	Bacteria	Proteobacteria	Betaproteobacteria	3381	0	0	0
Bordetella bronchiseptica RB50	Bacteria	Proteobacteria	Betaproteobacteria	4994	0	0	0
Bordetella parapertussis 12822	Bacteria	Proteobacteria	Betaproteobacteria	4185	0	0	0
Bordetella pertussis Tohama I	Bacteria	Proteobacteria	Betaproteobacteria	3436	0	0	0
Bordetella petrii DSM 12804	Bacteria	Proteobacteria	Betaproteobacteria	5027	0	0	0
Burkholderia ambifaria AMMD	Bacteria	Proteobacteria	Betaproteobacteria	6565	0	0	0
Burkholderia ambifaria MC40-6	Bacteria	Proteobacteria	Betaproteobacteria	6423	0	0	0
Burkholderia cenocepacia AU 1054	Bacteria	Proteobacteria	Betaproteobacteria	6477	0	0	0
Burkholderia cenocepacia HI2424	Bacteria	Proteobacteria	Betaproteobacteria	6763	0	0	0
Burkholderia cenocepacia J2315	Bacteria	Proteobacteria	Betaproteobacteria	7023	0	0	0
Burkholderia cenocepacia MC0-3	Bacteria	Proteobacteria	Betaproteobacteria	7008	0	0	0
Burkholderia glumae BGR1	Bacteria	Proteobacteria	Betaproteobacteria	5366	0	0	0
Burkholderia mallei ATCC 23344	Bacteria	Proteobacteria	Betaproteobacteria	5024	0	0	0
Burkholderia mallei NCTC 10229	Bacteria	Proteobacteria	Betaproteobacteria	5510	0	0	0
Burkholderia mallei NCTC 10247	Bacteria	Proteobacteria	Betaproteobacteria	5852	0	0	0
Burkholderia mallei SAVP1	Bacteria	Proteobacteria	Betaproteobacteria	5189	0	0	0
Burkholderia multivorans ATCC 17616 A	Bacteria	Proteobacteria	Betaproteobacteria	6065	0	0	0
Burkholderia multivorans ATCC 17616 B	Bacteria	Proteobacteria	Betaproteobacteria	6037	0	0	0
Burkholderia phymatum STM815	Bacteria	Proteobacteria	Betaproteobacteria	5421	0	0	0
Burkholderia phytofirmans PsJN	Bacteria	Proteobacteria	Betaproteobacteria	7074	0	0	0
Burkholderia pseudomallei 1106a	Bacteria	Proteobacteria	Betaproteobacteria	7175	0	0	0
Burkholderia pseudomallei 1710b	Bacteria	Proteobacteria	Betaproteobacteria	6347	0	0	0
Burkholderia pseudomallei 668	Bacteria	Proteobacteria	Betaproteobacteria	7230	0	0	0
Burkholderia pseudomallei K96243	Bacteria	Proteobacteria	Betaproteobacteria	5728	0	0	0
Burkholderia sp. 383	Bacteria	Proteobacteria	Betaproteobacteria	7717	0	0	0
Burkholderia sp. CCGE1002	Bacteria	Proteobacteria	Betaproteobacteria	6483	0	0	0
Burkholderia thailandensis E264	Bacteria	Proteobacteria	Betaproteobacteria	5634	0	0	0
Burkholderia vietnamiensis G4	Bacteria	Proteobacteria	Betaproteobacteria	6484	0	0	0
Burkholderia xenovorans LB400	Bacteria	Proteobacteria	Betaproteobacteria	8702	0	0	0
Cupriavidus taiwanensis B	Bacteria	Proteobacteria	Betaproteobacteria	2243	0	0	0
Cupriavidus taiwanensis A	Bacteria	Proteobacteria	Betaproteobacteria	3135	0	0	0
Cupriavidus taiwanensis str. LMG 19424	Bacteria	Proteobacteria	Betaproteobacteria	5378	0	0	0
Ralstonia eutropha H16	Bacteria	Proteobacteria	Betaproteobacteria	6206	0	0	0
Ralstonia eutropha JMP134	Bacteria	Proteobacteria	Betaproteobacteria	5846	0	0	0
Ralstonia metallidurans CH34	Bacteria	Proteobacteria	Betaproteobacteria	5914	0	0	0
Ralstonia pickettii 12D	Bacteria	Proteobacteria	Betaproteobacteria	4591	0	0	0
Ralstonia pickettii 12J	Bacteria	Proteobacteria	Betaproteobacteria	4862	0	0	0
Ralstonia solanacearum GMI1000	Bacteria	Proteobacteria	Betaproteobacteria	3437	0	0	0
Polynucleobacter necessarius subsp. asymbioticus QLW-P1DMWA-1	Bacteria	Proteobacteria	Betaproteobacteria	2077	0	0	0
Polynucleobacter necessarius subsp. necessarius STIR1	Bacteria	Proteobacteria	Betaproteobacteria	1508	0	0	0
Acidovorax avenae subsp. citrulli AAC00-1	Bacteria	Proteobacteria	Betaproteobacteria	4709	0	0	0
Acidovorax sp. JS42	Bacteria	Proteobacteria	Betaproteobacteria	4007	0	0	0
Diaphorobacter sp. TPSY	Bacteria	Proteobacteria	Betaproteobacteria	3479	0	0	0
Comamonas testosteroni CNB-2	Bacteria	Proteobacteria	Betaproteobacteria	4803	0	0	0
Delftia acidovorans SPH-1	Bacteria	Proteobacteria	Betaproteobacteria	6040	0	0	0
Polaromonas naphthalenivorans CJ2	Bacteria	Proteobacteria	Betaproteobacteria	4084	0	0	0
Polaromonas sp. JS666	Bacteria	Proteobacteria	Betaproteobacteria	4817	0	0	0
Rhodoferax ferrireducens T118	Bacteria	Proteobacteria	Betaproteobacteria	4170	0	0	0
Variovorax paradoxus S110	Bacteria	Proteobacteria	Betaproteobacteria	6279	0	0	0
Verminephrobacter eiseniae EF01-2	Bacteria	Proteobacteria	Betaproteobacteria	4908	0	0	0
Leptothrix cholodnii SP-6	Bacteria	Proteobacteria	Betaproteobacteria	4363	0	0	0
Methylibium petroleiphilum PM1	Bacteria	Proteobacteria	Betaproteobacteria	3819	0	0	0
Herminiimonas arsenicoxydans	Bacteria	Proteobacteria	Betaproteobacteria	3000	0	0	0
Janthinobacterium sp. Marseille	Bacteria	Proteobacteria	Betaproteobacteria	3697	0	0	0
Sideroxydans lithotrophicus ES-1	Bacteria	Proteobacteria	Betaproteobacteria	2980	0	0	0
Thiobacillus denitrificans ATCC 25259	Bacteria	Proteobacteria	Betaproteobacteria	2827	0	0	0
Methylobacillus flagellatus KT	Bacteria	Proteobacteria	Betaproteobacteria	2753	0	0	0
Methylotenera mobilis JLW8	Bacteria	Proteobacteria	Betaproteobacteria	2338	0	0	0
Methylovorus sp. SIP3-4	Bacteria	Proteobacteria	Betaproteobacteria	2818	0	0	0
Chromobacterium violaceum ATCC 12472	Bacteria	Proteobacteria	Betaproteobacteria	4407	0	0	0
Laribacter hongkongensis HLHK9	Bacteria	Proteobacteria	Betaproteobacteria	3238	0	0	0
Neisseria gonorrhoeae FA 1090	Bacteria	Proteobacteria	Betaproteobacteria	2002	0	0	0
Neisseria gonorrhoeae FA 1090	Bacteria	Proteobacteria	Betaproteobacteria	2002	0	0	0
Neisseria gonorrhoeae NCCP11945	Bacteria	Proteobacteria	Betaproteobacteria	2662	0	0	0
Neisseria meningitidis 053442	Bacteria	Proteobacteria	Betaproteobacteria	2020	0	0	0
Neisseria meningitidis 8013	Bacteria	Proteobacteria	Betaproteobacteria	1913	0	0	0
Neisseria meningitidis FAM18	Bacteria	Proteobacteria	Betaproteobacteria	1917	0	0	0
Neisseria meningitidis MC58	Bacteria	Proteobacteria	Betaproteobacteria	2063	0	0	0
Neisseria meningitidis Z2491	Bacteria	Proteobacteria	Betaproteobacteria	1909	0	0	0
Neisseria meningitidis alpha14	Bacteria	Proteobacteria	Betaproteobacteria	1872	0	0	0
Nitrosomonas europaea ATCC 19718	Bacteria	Proteobacteria	Betaproteobacteria	2461	0	0	0
Nitrosomonas eutropha C91	Bacteria	Proteobacteria	Betaproteobacteria	2444	0	0	0
Nitrosospira multiformis ATCC 25196	Bacteria	Proteobacteria	Betaproteobacteria	2757	0	0	0
Candidatus Accumulibacter phosphatis clade IIA str. UW-1	Bacteria	Proteobacteria	Betaproteobacteria	4326	0	0	0
Aromatoleum aromaticum EbN1	Bacteria	Proteobacteria	Betaproteobacteria	4124	0	0	0
Azoarcus sp. BH72	Bacteria	Proteobacteria	Betaproteobacteria	3989	0	0	0
Dechloromonas aromatica RCB	Bacteria	Proteobacteria	Betaproteobacteria	4171	0	0	0
Thauera sp. MZ1T	Bacteria	Proteobacteria	Betaproteobacteria	3903	0	0	0
Acidithiobacillus ferrooxidans ATCC 23270	Bacteria	Proteobacteria	Gammaproteobacteria	3147	0	0	0
Acidithiobacillus ferrooxidans ATCC 53993	Bacteria	Proteobacteria	Gammaproteobacteria	2826	0	0	0
Aeromonas hydrophila subsp. hydrophila ATCC 7966	Bacteria	Proteobacteria	Gammaproteobacteria	4122	0	0	0
Aeromonas salmonicida subsp. salmonicida A449	Bacteria	Proteobacteria	Gammaproteobacteria	4086	0	0	0
Tolumonas auensis DSM 9187	Bacteria	Proteobacteria	Gammaproteobacteria	3130	0	0	0
Alteromonas macleodii 'Deep ecotype'	Bacteria	Proteobacteria	Gammaproteobacteria	4072	0	0	0
Marinobacter aquaeolei VT8	Bacteria	Proteobacteria	Gammaproteobacteria	3858	0	0	0
Saccharophagus degradans 2-40	Bacteria	Proteobacteria	Gammaproteobacteria	4007	0	0	0
Colwellia psychrerythraea 34H	Bacteria	Proteobacteria	Gammaproteobacteria	4910	0	0	0
Idiomarina loihiensis L2TR	Bacteria	Proteobacteria	Gammaproteobacteria	2628	0	0	0
Teredinibacter turnerae T7901	Bacteria	Proteobacteria	Gammaproteobacteria	4255	0	0	0
Pseudoalteromonas atlantica T6c	Bacteria	Proteobacteria	Gammaproteobacteria	4281	0	0	0
Pseudoalteromonas haloplanktis TAC125	Bacteria	Proteobacteria	Gammaproteobacteria	3485	0	0	0
Psychromonas ingrahamii 37	Bacteria	Proteobacteria	Gammaproteobacteria	3545	0	0	0
Shewanella amazonensis SB2B	Bacteria	Proteobacteria	Gammaproteobacteria	3645	0	0	0
Shewanella baltica OS155	Bacteria	Proteobacteria	Gammaproteobacteria	4307	0	0	0
Shewanella baltica OS185	Bacteria	Proteobacteria	Gammaproteobacteria	4323	0	0	0
Shewanella baltica OS195	Bacteria	Proteobacteria	Gammaproteobacteria	4499	0	0	0
Shewanella baltica OS223	Bacteria	Proteobacteria	Gammaproteobacteria	4250	0	0	0
Shewanella denitrificans OS217	Bacteria	Proteobacteria	Gammaproteobacteria	3754	0	0	0
Shewanella frigidimarina NCIMB 400	Bacteria	Proteobacteria	Gammaproteobacteria	4029	0	0	0
Shewanella halifaxensis HAW-EB4	Bacteria	Proteobacteria	Gammaproteobacteria	4278	0	0	0
Shewanella loihica PV-4	Bacteria	Proteobacteria	Gammaproteobacteria	3859	0	0	0
Shewanella oneidensis MR-1	Bacteria	Proteobacteria	Gammaproteobacteria	4318	0	0	0
Shewanella pealeana ATCC 700345	Bacteria	Proteobacteria	Gammaproteobacteria	4241	0	0	0
Shewanella piezotolerans WP3	Bacteria	Proteobacteria	Gammaproteobacteria	4933	0	0	0
Shewanella putrefaciens CN-32	Bacteria	Proteobacteria	Gammaproteobacteria	3972	0	0	0
Shewanella sediminis HAW-EB3	Bacteria	Proteobacteria	Gammaproteobacteria	4497	0	0	0
Shewanella sp. ANA-3	Bacteria	Proteobacteria	Gammaproteobacteria	4111	0	0	0
Shewanella sp. MR-4	Bacteria	Proteobacteria	Gammaproteobacteria	3924	0	0	0
Shewanella sp. MR-7	Bacteria	Proteobacteria	Gammaproteobacteria	4006	0	0	0
Shewanella sp. W3-18-1	Bacteria	Proteobacteria	Gammaproteobacteria	4044	0	0	0
Shewanella violacea DSS12	Bacteria	Proteobacteria	Gammaproteobacteria	4346	0	0	0
Shewanella woodyi ATCC 51908	Bacteria	Proteobacteria	Gammaproteobacteria	4880	0	0	0
Dichelobacter nodosus VCS1703A	Bacteria	Proteobacteria	Gammaproteobacteria	1280	0	0	0
Allochromatium vinosum DSM 180	Bacteria	Proteobacteria	Gammaproteobacteria	3053	0	0	0
Nitrosococcus halophilus Nc4	Bacteria	Proteobacteria	Gammaproteobacteria	3749	0	0	0
Nitrosococcus oceani ATCC 19707	Bacteria	Proteobacteria	Gammaproteobacteria	2974	0	0	0
Alkalilimnicola ehrlichei MLHE-1	Bacteria	Proteobacteria	Gammaproteobacteria	2865	0	0	0
Halorhodospira halophila SL1	Bacteria	Proteobacteria	Gammaproteobacteria	2407	0	0	0
Thioalkalivibrio sp. HL-EbGR7	Bacteria	Proteobacteria	Gammaproteobacteria	3283	0	0	0
Thioalkalivibrio sp. K90mix	Bacteria	Proteobacteria	Gammaproteobacteria	2575	0	0	0
Halothiobacillus neapolitanus c2	Bacteria	Proteobacteria	Gammaproteobacteria	2357	0	0	0
Buchnera aphidicola str. 5A (Acyrthosiphon pisum)	Bacteria	Proteobacteria	Gammaproteobacteria	555	0	0	0
Buchnera aphidicola str. APS (Acyrthosiphon pisum)	Bacteria	Proteobacteria	Gammaproteobacteria	564	0	0	0
Buchnera aphidicola str. Bp (Baizongia pistaciae)	Bacteria	Proteobacteria	Gammaproteobacteria	504	0	0	0
Buchnera aphidicola str. Cc (Cinara cedri)	Bacteria	Proteobacteria	Gammaproteobacteria	357	0	0	0
Buchnera aphidicola str. Sg (Schizaphis graminum)	Bacteria	Proteobacteria	Gammaproteobacteria	546	0	0	0
Buchnera aphidicola str. Tuc7 (Acyrthosiphon pisum)	Bacteria	Proteobacteria	Gammaproteobacteria	553	0	0	0
Candidatus Blochmannia floridanus	Bacteria	Proteobacteria	Gammaproteobacteria	583	0	0	0
Candidatus Blochmannia pennsylvanicus str. BPEN	Bacteria	Proteobacteria	Gammaproteobacteria	610	0	0	0
Candidatus Hamiltonella defensa 5AT (Acyrthosiphon pisum)	Bacteria	Proteobacteria	Gammaproteobacteria	2100	0	0	0
Candidatus Riesia pediculicola USDA	Bacteria	Proteobacteria	Gammaproteobacteria	544	0	0	0
Citrobacter koseri ATCC BAA-895	Bacteria	Proteobacteria	Gammaproteobacteria	4980	0	0	0
Citrobacter rodentium ICC168	Bacteria	Proteobacteria	Gammaproteobacteria	4800	0	0	0
Cronobacter turicensis z3032	Bacteria	Proteobacteria	Gammaproteobacteria	4213	0	0	0
Dickeya dadantii Ech586	Bacteria	Proteobacteria	Gammaproteobacteria	4144	0	0	0
Dickeya dadantii Ech703	Bacteria	Proteobacteria	Gammaproteobacteria	3970	0	0	0
Dickeya zeae Ech1591	Bacteria	Proteobacteria	Gammaproteobacteria	4163	0	0	0
Edwardsiella ictaluri 93-146	Bacteria	Proteobacteria	Gammaproteobacteria	3784	0	0	0
Edwardsiella tarda EIB202	Bacteria	Proteobacteria	Gammaproteobacteria	3535	0	0	0
Enterobacter cloacae subsp. cloacae ATCC 13047	Bacteria	Proteobacteria	Gammaproteobacteria	5120	0	0	0
Enterobacter sakazakii ATCC BAA-894	Bacteria	Proteobacteria	Gammaproteobacteria	4255	0	0	0
Enterobacter sp. 638	Bacteria	Proteobacteria	Gammaproteobacteria	4115	0	0	0
Erwinia amylovora ATCC 49946	Bacteria	Proteobacteria	Gammaproteobacteria	3437	0	0	0
Erwinia pyrifoliae DSM 12163	Bacteria	Proteobacteria	Gammaproteobacteria	3986	0	0	0
Erwinia pyrifoliae Ep1/96	Bacteria	Proteobacteria	Gammaproteobacteria	3645	0	0	0
Erwinia tasmaniensis Et1/99	Bacteria	Proteobacteria	Gammaproteobacteria	3427	0	0	0
Escherichia coli K12	Bacteria	Proteobacteria	Gammaproteobacteria	4311	0	0	0
Escherichia coli 042	Bacteria	Proteobacteria	Gammaproteobacteria	4801	0	0	0
Escherichia coli 536	Bacteria	Proteobacteria	Gammaproteobacteria	4620	0	0	0
Escherichia coli 55989	Bacteria	Proteobacteria	Gammaproteobacteria	4763	0	0	0
Escherichia coli APEC O1	Bacteria	Proteobacteria	Gammaproteobacteria	4428	0	0	0
Escherichia coli ATCC 8739	Bacteria	Proteobacteria	Gammaproteobacteria	4200	0	0	0
Escherichia coli B str. REL606	Bacteria	Proteobacteria	Gammaproteobacteria	4209	0	0	0
Escherichia coli BL21(DE3) KRIBB	Bacteria	Proteobacteria	Gammaproteobacteria	4159	0	0	0
Escherichia coli BL21(DE3) ACBT	Bacteria	Proteobacteria	Gammaproteobacteria	4087	0	0	0
Escherichia coli BL21(DE3) JGI	Bacteria	Proteobacteria	Gammaproteobacteria	4228	0	0	0
Escherichia coli BW2952	Bacteria	Proteobacteria	Gammaproteobacteria	4084	0	0	0
Escherichia coli CFT073	Bacteria	Proteobacteria	Gammaproteobacteria	5339	0	0	0
Escherichia coli DH1	Bacteria	Proteobacteria	Gammaproteobacteria	4160	0	0	0
Escherichia coli E24377A	Bacteria	Proteobacteria	Gammaproteobacteria	4749	0	0	0
Escherichia coli ED1a	Bacteria	Proteobacteria	Gammaproteobacteria	4915	0	0	0
Escherichia coli HS	Bacteria	Proteobacteria	Gammaproteobacteria	4378	0	0	0
Escherichia coli IAI1	Bacteria	Proteobacteria	Gammaproteobacteria	4353	0	0	0
Escherichia coli IAI39	Bacteria	Proteobacteria	Gammaproteobacteria	4732	0	0	0
Escherichia coli IHE3034	Bacteria	Proteobacteria	Gammaproteobacteria	4757	0	0	0
Escherichia coli K12 DH10B	Bacteria	Proteobacteria	Gammaproteobacteria	4126	0	0	0
Escherichia coli K12 MG1655	Bacteria	Proteobacteria	Gammaproteobacteria	4132	0	0	0
Escherichia coli K12 W3110	Bacteria	Proteobacteria	Gammaproteobacteria	4226	0	0	0
Escherichia coli LF82	Bacteria	Proteobacteria	Gammaproteobacteria	4312	0	0	0
Escherichia coli O103:H2 str. 12009	Bacteria	Proteobacteria	Gammaproteobacteria	5054	0	0	0
Escherichia coli O111:H- str. 11128	Bacteria	Proteobacteria	Gammaproteobacteria	4972	0	0	0
Escherichia coli O127:H6 str. E2348/69	Bacteria	Proteobacteria	Gammaproteobacteria	4554	0	0	0
Escherichia coli O157:H7 EDL933	Bacteria	Proteobacteria	Gammaproteobacteria	5312	0	0	0
Escherichia coli O157:H7 str. EC4115	Bacteria	Proteobacteria	Gammaproteobacteria	5315	0	0	0
Escherichia coli O157:H7 str. Sakai	Bacteria	Proteobacteria	Gammaproteobacteria	5230	0	0	0
Escherichia coli O157:H7 str. TW14359	Bacteria	Proteobacteria	Gammaproteobacteria	5263	0	0	0
Escherichia coli O26:H11 str. 11368	Bacteria	Proteobacteria	Gammaproteobacteria	5364	0	0	0
Escherichia coli O55:H7 str. CB9615	Bacteria	Proteobacteria	Gammaproteobacteria	5014	0	0	0
Escherichia coli S88	Bacteria	Proteobacteria	Gammaproteobacteria	4696	0	0	0
Escherichia coli SE11	Bacteria	Proteobacteria	Gammaproteobacteria	4679	0	0	0
Escherichia coli SE15	Bacteria	Proteobacteria	Gammaproteobacteria	4338	0	0	0
Escherichia coli SMS-3-5	Bacteria	Proteobacteria	Gammaproteobacteria	4743	0	0	0
Escherichia coli UMN026	Bacteria	Proteobacteria	Gammaproteobacteria	4826	0	0	0
Escherichia coli UTI89	Bacteria	Proteobacteria	Gammaproteobacteria	5021	0	0	0
Escherichia fergusonii ATCC 35469	Bacteria	Proteobacteria	Gammaproteobacteria	4266	0	0	0
Klebsiella pneumoniae 342	Bacteria	Proteobacteria	Gammaproteobacteria	5425	0	0	0
Klebsiella pneumoniae NTUH-K2044	Bacteria	Proteobacteria	Gammaproteobacteria	5006	0	0	0
Klebsiella pneumoniae subsp. pneumoniae MGH 78578	Bacteria	Proteobacteria	Gammaproteobacteria	4776	0	0	0
Klebsiella variicola At-22	Bacteria	Proteobacteria	Gammaproteobacteria	5057	0	0	0
Pantoea ananatis LMG 20103	Bacteria	Proteobacteria	Gammaproteobacteria	4237	0	0	0
Pectobacterium atrosepticum SCRI1043	Bacteria	Proteobacteria	Gammaproteobacteria	4472	0	0	0
Pectobacterium carotovorum subsp. carotovorum PC1	Bacteria	Proteobacteria	Gammaproteobacteria	4246	0	0	0
Pectobacterium wasabiae WPP163	Bacteria	Proteobacteria	Gammaproteobacteria	4437	0	0	0
Photorhabdus asymbiotica	Bacteria	Proteobacteria	Gammaproteobacteria	4390	0	0	0
Photorhabdus luminescens subsp. laumondii TTO1	Bacteria	Proteobacteria	Gammaproteobacteria	4683	0	0	0
Proteus mirabilis HI4320	Bacteria	Proteobacteria	Gammaproteobacteria	3607	0	0	0
Salmonella enterica subsp. arizonae serovar 62:z4,z23:--	Bacteria	Proteobacteria	Gammaproteobacteria	4498	0	0	0
Salmonella enterica subsp. enterica serovar Agona str. SL483	Bacteria	Proteobacteria	Gammaproteobacteria	4562	0	0	0
Salmonella enterica subsp. enterica serovar Choleraesuis str. SC-B67	Bacteria	Proteobacteria	Gammaproteobacteria	4413	0	0	0
Salmonella enterica subsp. enterica serovar Dublin str. CT_02021853	Bacteria	Proteobacteria	Gammaproteobacteria	4514	0	0	0
Salmonella enterica subsp. enterica serovar Enteritidis str. P125109	Bacteria	Proteobacteria	Gammaproteobacteria	4206	0	0	0
Salmonella enterica subsp. enterica serovar Gallinarum str. 287/91	Bacteria	Proteobacteria	Gammaproteobacteria	3965	0	0	0
Salmonella enterica subsp. enterica serovar Heidelberg str. SL476	Bacteria	Proteobacteria	Gammaproteobacteria	4650	0	0	0
Salmonella enterica subsp. enterica serovar Newport str. SL254	Bacteria	Proteobacteria	Gammaproteobacteria	4612	0	0	0
Salmonella enterica subsp. enterica serovar Paratyphi A str. AKU_12601	Bacteria	Proteobacteria	Gammaproteobacteria	4078	0	0	0
Salmonella enterica subsp. enterica serovar Paratyphi A str. ATCC 9150	Bacteria	Proteobacteria	Gammaproteobacteria	4093	0	0	0
Salmonella enterica subsp. enterica serovar Paratyphi B str. SPB7	Bacteria	Proteobacteria	Gammaproteobacteria	5592	0	0	0
Salmonella enterica subsp. enterica serovar Paratyphi C strain RKS4594	Bacteria	Proteobacteria	Gammaproteobacteria	4578	0	0	0
Salmonella enterica subsp. enterica serovar Schwarzengrund str. CVM19633	Bacteria	Proteobacteria	Gammaproteobacteria	4500	0	0	0
Salmonella enterica subsp. enterica serovar Schwarzengrund str. CVM19633	Bacteria	Proteobacteria	Gammaproteobacteria	4500	0	0	0
Salmonella enterica subsp. enterica serovar Typhi str. CT18	Bacteria	Proteobacteria	Gammaproteobacteria	4395	0	0	0
Salmonella enterica subsp. enterica serovar Typhi str. Ty2	Bacteria	Proteobacteria	Gammaproteobacteria	4318	0	0	0
Salmonella enterica subsp. enterica serovar Typhimurium str. 14028S	Bacteria	Proteobacteria	Gammaproteobacteria	5312	0	0	0
Salmonella enterica subsp. enterica serovar Typhimurium str. D23580	Bacteria	Proteobacteria	Gammaproteobacteria	4446	0	0	0
Salmonella enterica subsp. enterica serovar Typhimurium str. LT2	Bacteria	Proteobacteria	Gammaproteobacteria	4423	0	0	0
Serratia proteamaculans 568	Bacteria	Proteobacteria	Gammaproteobacteria	4891	0	0	0
Shigella boydii CDC 3083-94	Bacteria	Proteobacteria	Gammaproteobacteria	4246	0	0	0
Shigella boydii Sb227	Bacteria	Proteobacteria	Gammaproteobacteria	4134	0	0	0
Shigella dysenteriae Sd197	Bacteria	Proteobacteria	Gammaproteobacteria	4271	0	0	0
Shigella flexneri 2002017	Bacteria	Proteobacteria	Gammaproteobacteria	4375	0	0	0
Shigella flexneri 2a str. 2457T	Bacteria	Proteobacteria	Gammaproteobacteria	4061	0	0	0
Shigella flexneri 2a str. 301	Bacteria	Proteobacteria	Gammaproteobacteria	4177	0	0	0
Shigella flexneri 5 str. 8401	Bacteria	Proteobacteria	Gammaproteobacteria	4115	0	0	0
Shigella sonnei Ss046	Bacteria	Proteobacteria	Gammaproteobacteria	4219	0	0	0
Sodalis glossinidius str. 'morsitans'	Bacteria	Proteobacteria	Gammaproteobacteria	2432	0	0	0
Wigglesworthia glossinidia endosymbiont of Glossina brevipalpis	Bacteria	Proteobacteria	Gammaproteobacteria	611	0	0	0
Xenorhabdus bovienii SS-2004	Bacteria	Proteobacteria	Gammaproteobacteria	4320	0	0	0
Yersinia enterocolitica subsp. enterocolitica 8081	Bacteria	Proteobacteria	Gammaproteobacteria	3979	0	0	0
Yersinia pestis Angola	Bacteria	Proteobacteria	Gammaproteobacteria	3832	0	0	0
Yersinia pestis Antiqua	Bacteria	Proteobacteria	Gammaproteobacteria	4167	0	0	0
Yersinia pestis CO92	Bacteria	Proteobacteria	Gammaproteobacteria	3885	0	0	0
Yersinia pestis D106004	Bacteria	Proteobacteria	Gammaproteobacteria	3629	0	0	0
Yersinia pestis D182038	Bacteria	Proteobacteria	Gammaproteobacteria	3620	0	0	0
Yersinia pestis KIM	Bacteria	Proteobacteria	Gammaproteobacteria	4086	0	0	0
Yersinia pestis Nepal516	Bacteria	Proteobacteria	Gammaproteobacteria	3981	0	0	0
Yersinia pestis Pestoides F	Bacteria	Proteobacteria	Gammaproteobacteria	3850	0	0	0
Yersinia pestis Z176003	Bacteria	Proteobacteria	Gammaproteobacteria	3542	0	0	0
Yersinia pestis biovar Microtus str. 91001	Bacteria	Proteobacteria	Gammaproteobacteria	3891	0	0	0
Yersinia pseudotuberculosis IP 31758	Bacteria	Proteobacteria	Gammaproteobacteria	4124	0	0	0
Yersinia pseudotuberculosis IP 32953	Bacteria	Proteobacteria	Gammaproteobacteria	3901	0	0	0
Yersinia pseudotuberculosis PB1/+	Bacteria	Proteobacteria	Gammaproteobacteria	4150	0	0	0
Yersinia pseudotuberculosis YPIII	Bacteria	Proteobacteria	Gammaproteobacteria	4192	0	0	0
Coxiella burnetii CbuG_Q212	Bacteria	Proteobacteria	Gammaproteobacteria	1871	0	0	0
Coxiella burnetii CbuK_Q154	Bacteria	Proteobacteria	Gammaproteobacteria	1905	0	0	0
Coxiella burnetii Dugway 5J108-111	Bacteria	Proteobacteria	Gammaproteobacteria	1993	0	0	0
Coxiella burnetii RSA 331	Bacteria	Proteobacteria	Gammaproteobacteria	1930	0	0	0
Coxiella burnetii RSA 493	Bacteria	Proteobacteria	Gammaproteobacteria	1818	0	0	0
Legionella longbeachae NSW150	Bacteria	Proteobacteria	Gammaproteobacteria	3403	0	0	0
Legionella pneumophila str. Corby	Bacteria	Proteobacteria	Gammaproteobacteria	3206	0	0	0
Legionella pneumophila str. Lens	Bacteria	Proteobacteria	Gammaproteobacteria	2878	0	0	0
Legionella pneumophila str. Paris	Bacteria	Proteobacteria	Gammaproteobacteria	3027	0	0	0
Legionella pneumophila subsp. pneumophila str. Philadelphia 1	Bacteria	Proteobacteria	Gammaproteobacteria	2942	0	0	0
Methylococcus capsulatus str. Bath	Bacteria	Proteobacteria	Gammaproteobacteria	2956	0	0	0
Kangiella koreensis DSM 16069	Bacteria	Proteobacteria	Gammaproteobacteria	2632	0	0	0
Candidatus Carsonella ruddii PV	Bacteria	Proteobacteria	Gammaproteobacteria	182	0	0	0
Candidatus Ruthia magnifica str. Cm (Calyptogena magnifica)	Bacteria	Proteobacteria	Gammaproteobacteria	976	0	0	0
Candidatus Vesicomyosocius okutanii HA	Bacteria	Proteobacteria	Gammaproteobacteria	937	0	0	0
Alcanivorax borkumensis SK2	Bacteria	Proteobacteria	Gammaproteobacteria	2755	0	0	0
Hahella chejuensis KCTC 2396	Bacteria	Proteobacteria	Gammaproteobacteria	6778	0	0	0
Chromohalobacter salexigens DSM 3043	Bacteria	Proteobacteria	Gammaproteobacteria	3298	0	0	0
Marinomonas sp. MWYL1	Bacteria	Proteobacteria	Gammaproteobacteria	4439	0	0	0
Actinobacillus pleuropneumoniae L20	Bacteria	Proteobacteria	Gammaproteobacteria	2012	0	0	0
Actinobacillus pleuropneumoniae serovar 3 str. JL03	Bacteria	Proteobacteria	Gammaproteobacteria	2036	0	0	0
Actinobacillus pleuropneumoniae serovar 7 str. AP76	Bacteria	Proteobacteria	Gammaproteobacteria	2131	0	0	0
Actinobacillus succinogenes 130Z	Bacteria	Proteobacteria	Gammaproteobacteria	2079	0	0	0
Aggregatibacter actinomycetemcomitans D11S-1	Bacteria	Proteobacteria	Gammaproteobacteria	2134	0	0	0
Aggregatibacter aphrophilus NJ8700	Bacteria	Proteobacteria	Gammaproteobacteria	2231	0	0	0
Mannheimia succiniciproducens MBEL55E	Bacteria	Proteobacteria	Gammaproteobacteria	2369	0	0	0
Haemophilus ducreyi 35000HP	Bacteria	Proteobacteria	Gammaproteobacteria	1717	0	0	0
Haemophilus influenzae 86-028NP	Bacteria	Proteobacteria	Gammaproteobacteria	1792	0	0	0
Haemophilus influenzae PittEE	Bacteria	Proteobacteria	Gammaproteobacteria	1619	0	0	0
Haemophilus influenzae PittGG	Bacteria	Proteobacteria	Gammaproteobacteria	1667	0	0	0
Haemophilus parasuis SH0165	Bacteria	Proteobacteria	Gammaproteobacteria	2021	0	0	0
Haemophilus somnus 129PT	Bacteria	Proteobacteria	Gammaproteobacteria	1792	0	0	0
Haemophilus somnus 2336	Bacteria	Proteobacteria	Gammaproteobacteria	1980	0	0	0
Pasteurella multocida subsp. multocida str. Pm70	Bacteria	Proteobacteria	Gammaproteobacteria	2015	0	0	0
Acinetobacter baumannii AB0057	Bacteria	Proteobacteria	Gammaproteobacteria	3790	0	0	0
Acinetobacter baumannii AB307-0294	Bacteria	Proteobacteria	Gammaproteobacteria	3451	0	0	0
Acinetobacter baumannii ACICU	Bacteria	Proteobacteria	Gammaproteobacteria	3667	0	0	0
Acinetobacter baumannii ATCC 17978	Bacteria	Proteobacteria	Gammaproteobacteria	3351	0	0	0
Acinetobacter baumannii AYE	Bacteria	Proteobacteria	Gammaproteobacteria	3607	0	0	0
Acinetobacter baumannii SDF	Bacteria	Proteobacteria	Gammaproteobacteria	2913	0	0	0
Acinetobacter sp. ADP1	Bacteria	Proteobacteria	Gammaproteobacteria	3307	0	0	0
Psychrobacter arcticus 273-4	Bacteria	Proteobacteria	Gammaproteobacteria	2120	0	0	0
Psychrobacter cryohalolentis K5	Bacteria	Proteobacteria	Gammaproteobacteria	2467	0	0	0
Psychrobacter sp. PRwf-1	Bacteria	Proteobacteria	Gammaproteobacteria	2370	0	0	0
Azotobacter vinelandii DJ	Bacteria	Proteobacteria	Gammaproteobacteria	5051	0	0	0
Cellvibrio japonicus Ueda107	Bacteria	Proteobacteria	Gammaproteobacteria	3754	0	0	0
Pseudomonas aeruginosa LESB58	Bacteria	Proteobacteria	Gammaproteobacteria	5925	0	0	0
Pseudomonas aeruginosa PA7	Bacteria	Proteobacteria	Gammaproteobacteria	6286	0	0	0
Pseudomonas aeruginosa PAO1	Bacteria	Proteobacteria	Gammaproteobacteria	5566	0	0	0
Pseudomonas aeruginosa UCBPP-PA14	Bacteria	Proteobacteria	Gammaproteobacteria	5892	0	0	0
Pseudomonas entomophila L48	Bacteria	Proteobacteria	Gammaproteobacteria	5134	0	0	0
Pseudomonas fluorescens Pf-5	Bacteria	Proteobacteria	Gammaproteobacteria	6138	0	0	0
Pseudomonas fluorescens Pf0-1	Bacteria	Proteobacteria	Gammaproteobacteria	5736	0	0	0
Pseudomonas fluorescens SBW25	Bacteria	Proteobacteria	Gammaproteobacteria	5921	0	0	0
Pseudomonas mendocina ymp	Bacteria	Proteobacteria	Gammaproteobacteria	4594	0	0	0
Pseudomonas putida F1	Bacteria	Proteobacteria	Gammaproteobacteria	5252	0	0	0
Pseudomonas putida GB-1	Bacteria	Proteobacteria	Gammaproteobacteria	5409	0	0	0
Pseudomonas putida KT2440	Bacteria	Proteobacteria	Gammaproteobacteria	5350	0	0	0
Pseudomonas putida W619	Bacteria	Proteobacteria	Gammaproteobacteria	5182	0	0	0
Pseudomonas stutzeri A1501	Bacteria	Proteobacteria	Gammaproteobacteria	4128	0	0	0
Pseudomonas syringae pv. phaseolicola 1448A	Bacteria	Proteobacteria	Gammaproteobacteria	4985	0	0	0
Pseudomonas syringae pv. syringae B728a	Bacteria	Proteobacteria	Gammaproteobacteria	5089	0	0	0
Pseudomonas syringae pv. tomato str. DC3000	Bacteria	Proteobacteria	Gammaproteobacteria	5475	0	0	0
Francisella novicida U112	Bacteria	Proteobacteria	Gammaproteobacteria	1719	0	0	0
Francisella philomiragia subsp. philomiragia ATCC 25017	Bacteria	Proteobacteria	Gammaproteobacteria	1911	0	0	0
Francisella tularensis subsp. holarctica	Bacteria	Proteobacteria	Gammaproteobacteria	1754	0	0	0
Francisella tularensis subsp. holarctica FTNF002-00	Bacteria	Proteobacteria	Gammaproteobacteria	1580	0	0	0
Francisella tularensis subsp. holarctica LVS	Bacteria	Proteobacteria	Gammaproteobacteria	1754	0	0	0
Francisella tularensis subsp. holarctica OSU18	Bacteria	Proteobacteria	Gammaproteobacteria	1555	0	0	0
Francisella tularensis subsp. mediasiatica FSC147	Bacteria	Proteobacteria	Gammaproteobacteria	1406	0	0	0
Francisella tularensis subsp. tularensis FSC198	Bacteria	Proteobacteria	Gammaproteobacteria	1605	0	0	0
Francisella tularensis subsp. tularensis FSC198	Bacteria	Proteobacteria	Gammaproteobacteria	1605	0	0	0
Francisella tularensis subsp. tularensis NE061598	Bacteria	Proteobacteria	Gammaproteobacteria	1836	0	0	0
Francisella tularensis subsp. tularensis SCHU S4	Bacteria	Proteobacteria	Gammaproteobacteria	1603	0	0	0
Francisella tularensis subsp. tularensis WY96-3418	Bacteria	Proteobacteria	Gammaproteobacteria	1634	0	0	0
Thiomicrospira crunogena XCL-2	Bacteria	Proteobacteria	Gammaproteobacteria	2196	0	0	0
Aliivibrio salmonicida LFI1238	Bacteria	Proteobacteria	Gammaproteobacteria	3804	0	0	0
Photobacterium profundum SS9	Bacteria	Proteobacteria	Gammaproteobacteria	5422	0	0	0
Vibrio cholerae M66-2	Bacteria	Proteobacteria	Gammaproteobacteria	3693	0	0	0
Vibrio cholerae MJ-1236	Bacteria	Proteobacteria	Gammaproteobacteria	3774	0	0	0
Vibrio cholerae O1 biovar eltor str. N16961	Bacteria	Proteobacteria	Gammaproteobacteria	3835	0	0	0
Vibrio cholerae O395	Bacteria	Proteobacteria	Gammaproteobacteria	3875	0	0	0
Vibrio fischeri ES114	Bacteria	Proteobacteria	Gammaproteobacteria	3761	0	0	0
Vibrio fischeri MJ11	Bacteria	Proteobacteria	Gammaproteobacteria	3844	0	0	0
Vibrio harveyi ATCC BAA-1116	Bacteria	Proteobacteria	Gammaproteobacteria	5920	0	0	0
Vibrio parahaemolyticus RIMD 2210633	Bacteria	Proteobacteria	Gammaproteobacteria	4832	0	0	0
Vibrio sp. Ex25	Bacteria	Proteobacteria	Gammaproteobacteria	4518	0	0	0
Vibrio splendidus LGP32	Bacteria	Proteobacteria	Gammaproteobacteria	4431	0	0	0
Vibrio vulnificus CMCP6	Bacteria	Proteobacteria	Gammaproteobacteria	4472	0	0	0
Vibrio vulnificus YJ016	Bacteria	Proteobacteria	Gammaproteobacteria	4955	0	0	0
Stenotrophomonas maltophilia K279a	Bacteria	Proteobacteria	Gammaproteobacteria	4386	0	0	0
Stenotrophomonas maltophilia R551-3	Bacteria	Proteobacteria	Gammaproteobacteria	4039	0	0	0
Xanthomonas axonopodis pv. citri str. 306	Bacteria	Proteobacteria	Gammaproteobacteria	4312	0	0	0
Xanthomonas campestris pv. campestris str. 8004	Bacteria	Proteobacteria	Gammaproteobacteria	4273	0	0	0
Xanthomonas campestris pv. campestris str. ATCC 33913	Bacteria	Proteobacteria	Gammaproteobacteria	4181	0	0	0
Xanthomonas campestris pv. campestris str. B100	Bacteria	Proteobacteria	Gammaproteobacteria	4467	0	0	0
Xanthomonas campestris pv. vesicatoria str. 85-10	Bacteria	Proteobacteria	Gammaproteobacteria	4487	0	0	0
Xanthomonas oryzae pv. oryzae KACC10331	Bacteria	Proteobacteria	Gammaproteobacteria	4062	0	0	0
Xanthomonas oryzae pv. oryzae MAFF 311018	Bacteria	Proteobacteria	Gammaproteobacteria	4372	0	0	0
Xanthomonas oryzae pv. oryzae PXO99A	Bacteria	Proteobacteria	Gammaproteobacteria	4988	0	0	0
Xanthomonas oryzae pv. oryzicola BLS256	Bacteria	Proteobacteria	Gammaproteobacteria	4360	0	0	0
Xylella fastidiosa 9a5c	Bacteria	Proteobacteria	Gammaproteobacteria	2766	0	0	0
Xylella fastidiosa M12	Bacteria	Proteobacteria	Gammaproteobacteria	2104	0	0	0
Xylella fastidiosa M23	Bacteria	Proteobacteria	Gammaproteobacteria	2161	0	0	0
Xylella fastidiosa Temecula1	Bacteria	Proteobacteria	Gammaproteobacteria	2034	0	0	0
Magnetococcus sp. MC-1	Bacteria	Proteobacteria	Not defined	3716	0	0	0
Bdellovibrio bacteriovorus HD100	Bacteria	Proteobacteria	delta/epsilon subdivisions	3587	0	0	0
Desulfatibacillum alkenivorans AK-01	Bacteria	Proteobacteria	delta/epsilon subdivisions	5252	0	0	0
Desulfobacterium autotrophicum HRM2	Bacteria	Proteobacteria	delta/epsilon subdivisions	4871	0	0	0
Desulfococcus oleovorans Hxd3	Bacteria	Proteobacteria	delta/epsilon subdivisions	3265	0	0	0
Desulfotalea psychrophila LSv54	Bacteria	Proteobacteria	delta/epsilon subdivisions	3116	0	0	0
Desulfohalobium retbaense DSM 5692	Bacteria	Proteobacteria	delta/epsilon subdivisions	2479	0	0	0
Desulfomicrobium baculatum DSM 4028	Bacteria	Proteobacteria	delta/epsilon subdivisions	3436	0	0	0
Lawsonia intracellularis PHE/MN1-00	Bacteria	Proteobacteria	delta/epsilon subdivisions	1180	0	0	0
Desulfovibrio desulfuricans subsp. desulfuricans str. ATCC 27774	Bacteria	Proteobacteria	delta/epsilon subdivisions	2356	0	0	0
Desulfovibrio desulfuricans subsp. desulfuricans str. G20	Bacteria	Proteobacteria	delta/epsilon subdivisions	3775	0	0	0
Desulfovibrio salexigens DSM 2638	Bacteria	Proteobacteria	delta/epsilon subdivisions	3807	0	0	0
Desulfovibrio vulgaris DP4	Bacteria	Proteobacteria	delta/epsilon subdivisions	2941	0	0	0
Desulfovibrio vulgaris str. 'Miyazaki F'	Bacteria	Proteobacteria	delta/epsilon subdivisions	3180	0	0	0
Desulfovibrio vulgaris str. Hildenborough	Bacteria	Proteobacteria	delta/epsilon subdivisions	3379	0	0	0
Geobacter bemidjiensis Bem	Bacteria	Proteobacteria	delta/epsilon subdivisions	4018	0	0	0
Geobacter bemidjiensis Bem	Bacteria	Proteobacteria	delta/epsilon subdivisions	4018	0	0	0
Geobacter lovleyi SZ	Bacteria	Proteobacteria	delta/epsilon subdivisions	3606	0	0	0
Geobacter metallireducens GS-15	Bacteria	Proteobacteria	delta/epsilon subdivisions	3519	0	0	0
Geobacter sp. FRC-32	Bacteria	Proteobacteria	delta/epsilon subdivisions	3798	0	0	0
Geobacter sp. M21	Bacteria	Proteobacteria	delta/epsilon subdivisions	4080	0	0	0
Geobacter sulfurreducens PCA	Bacteria	Proteobacteria	delta/epsilon subdivisions	3445	0	0	0
Geobacter uraniireducens Rf4	Bacteria	Proteobacteria	delta/epsilon subdivisions	4357	0	0	0
Pelobacter carbinolicus DSM 2380	Bacteria	Proteobacteria	delta/epsilon subdivisions	3352	0	0	0
Pelobacter propionicus DSM 2379	Bacteria	Proteobacteria	delta/epsilon subdivisions	3576	0	0	0
Haliangium ochraceum DSM 14365	Bacteria	Proteobacteria	delta/epsilon subdivisions	6719	0	0	0
Anaeromyxobacter dehalogenans 2CP-1	Bacteria	Proteobacteria	delta/epsilon subdivisions	4473	0	0	0
Anaeromyxobacter dehalogenans 2CP-C	Bacteria	Proteobacteria	delta/epsilon subdivisions	4346	0	0	0
Anaeromyxobacter sp. Fw109-5	Bacteria	Proteobacteria	delta/epsilon subdivisions	4466	0	0	0
Anaeromyxobacter sp. K	Bacteria	Proteobacteria	delta/epsilon subdivisions	4457	0	0	0
Myxococcus xanthus DK 1622	Bacteria	Proteobacteria	delta/epsilon subdivisions	7331	0	0	0
Sorangium cellulosum 'So ce 56'	Bacteria	Proteobacteria	delta/epsilon subdivisions	9381	0	0	0
Syntrophus aciditrophicus SB	Bacteria	Proteobacteria	delta/epsilon subdivisions	3168	0	0	0
Syntrophobacter fumaroxidans MPOB	Bacteria	Proteobacteria	delta/epsilon subdivisions	4064	0	0	0
Arcobacter butzleri RM4018	Bacteria	Proteobacteria	delta/epsilon subdivisions	2259	0	0	0
Campylobacter concisus 13826	Bacteria	Proteobacteria	delta/epsilon subdivisions	1929	0	0	0
Campylobacter curvus 525.92	Bacteria	Proteobacteria	delta/epsilon subdivisions	1931	0	0	0
Campylobacter fetus subsp. fetus 82-40	Bacteria	Proteobacteria	delta/epsilon subdivisions	1719	0	0	0
Campylobacter hominis ATCC BAA-381	Bacteria	Proteobacteria	delta/epsilon subdivisions	1682	0	0	0
Campylobacter jejuni RM1221	Bacteria	Proteobacteria	delta/epsilon subdivisions	1838	0	0	0
Campylobacter jejuni subsp. doylei 269.97	Bacteria	Proteobacteria	delta/epsilon subdivisions	1731	0	0	0
Campylobacter jejuni subsp. jejuni 81-176	Bacteria	Proteobacteria	delta/epsilon subdivisions	1653	0	0	0
Campylobacter jejuni subsp. jejuni 81116	Bacteria	Proteobacteria	delta/epsilon subdivisions	1626	0	0	0
Campylobacter jejuni subsp. jejuni IA3902	Bacteria	Proteobacteria	delta/epsilon subdivisions	1613	0	0	0
Campylobacter jejuni subsp. jejuni NCTC 11168	Bacteria	Proteobacteria	delta/epsilon subdivisions	1623	0	0	0
Campylobacter lari RM2100	Bacteria	Proteobacteria	delta/epsilon subdivisions	1504	0	0	0
Sulfurospirillum deleyianum DSM 6946	Bacteria	Proteobacteria	delta/epsilon subdivisions	2265	0	0	0
Helicobacter acinonychis str. Sheeba	Bacteria	Proteobacteria	delta/epsilon subdivisions	1612	0	0	0
Helicobacter hepaticus ATCC 51449	Bacteria	Proteobacteria	delta/epsilon subdivisions	1875	0	0	0
Helicobacter mustelae 12198	Bacteria	Proteobacteria	delta/epsilon subdivisions	1400	0	0	0
Helicobacter pylori 26695	Bacteria	Proteobacteria	delta/epsilon subdivisions	1576	0	0	0
Helicobacter pylori 51	Bacteria	Proteobacteria	delta/epsilon subdivisions	1415	0	0	0
Helicobacter pylori 52	Bacteria	Proteobacteria	delta/epsilon subdivisions	1405	0	0	0
Helicobacter pylori G27	Bacteria	Proteobacteria	delta/epsilon subdivisions	1493	0	0	0
Helicobacter pylori HPAG1	Bacteria	Proteobacteria	delta/epsilon subdivisions	1536	0	0	0
Helicobacter pylori J99	Bacteria	Proteobacteria	delta/epsilon subdivisions	1489	0	0	0
Helicobacter pylori P12	Bacteria	Proteobacteria	delta/epsilon subdivisions	1567	0	0	0
Helicobacter pylori Shi470	Bacteria	Proteobacteria	delta/epsilon subdivisions	1569	0	0	0
Sulfurimonas denitrificans DSM 1251	Bacteria	Proteobacteria	delta/epsilon subdivisions	2096	0	0	0
Wolinella succinogenes DSM 1740	Bacteria	Proteobacteria	delta/epsilon subdivisions	2042	0	0	0
Nautilia profundicola AmH	Bacteria	Proteobacteria	delta/epsilon subdivisions	1730	0	0	0
Nitratiruptor sp. SB155-2	Bacteria	Proteobacteria	delta/epsilon subdivisions	1843	0	0	0
Sulfurovum sp. NBC37-1	Bacteria	Proteobacteria	delta/epsilon subdivisions	2438	0	0	0
Brachyspira hyodysenteriae WA1	Bacteria	Spirochaetes	Spirochaetes	2613	0	0	0
Leptospira biflexa serovar Patoc strain 'Patoc 1 (Ames)'	Bacteria	Spirochaetes	Spirochaetes	3543	0	0	0
Leptospira biflexa serovar Patoc strain 'Patoc 1 (Paris)'	Bacteria	Spirochaetes	Spirochaetes	3667	0	0	0
Leptospira borgpetersenii serovar Hardjo-bovis JB197	Bacteria	Spirochaetes	Spirochaetes	2880	0	0	0
Leptospira borgpetersenii serovar Hardjo-bovis L550	Bacteria	Spirochaetes	Spirochaetes	2945	0	0	0
Leptospira interrogans serovar Copenhageni str. Fiocruz L1-130	Bacteria	Spirochaetes	Spirochaetes	3658	0	0	0
Leptospira interrogans serovar Lai str. 56601	Bacteria	Spirochaetes	Spirochaetes	3706	0	0	0
Leptospira interrogans serovar Lai str. 56601	Bacteria	Spirochaetes	Spirochaetes	4724	0	0	0
Borrelia afzelii PKo	Bacteria	Spirochaetes	Spirochaetes	855	0	0	0
Borrelia burgdorferi B31	Bacteria	Spirochaetes	Spirochaetes	851	0	0	0
Borrelia burgdorferi ZS7	Bacteria	Spirochaetes	Spirochaetes	808	0	0	0
Borrelia duttonii Ly	Bacteria	Spirochaetes	Spirochaetes	820	0	0	0
Borrelia garinii PBi	Bacteria	Spirochaetes	Spirochaetes	832	0	0	0
Borrelia hermsii DAH	Bacteria	Spirochaetes	Spirochaetes	819	0	0	0
Borrelia recurrentis A1	Bacteria	Spirochaetes	Spirochaetes	800	0	0	0
Borrelia turicatae 91E135	Bacteria	Spirochaetes	Spirochaetes	818	0	0	0
Treponema denticola ATCC 35405	Bacteria	Spirochaetes	Spirochaetes	2767	0	0	0
Treponema pallidum subsp. pallidum SS14	Bacteria	Spirochaetes	Spirochaetes	1028	0	0	0
Treponema pallidum subsp. pallidum str. Chicago	Bacteria	Spirochaetes	Spirochaetes	982	0	0	0
Treponema pallidum subsp. pallidum str. Nichols	Bacteria	Spirochaetes	Spirochaetes	1036	0	0	0
Aminobacterium colombiense DSM 12261	Bacteria	Synergistetes	Synergistia	1876	0	0	0
Thermanaerovibrio acidaminovorans DSM 6589	Bacteria	Synergistetes	Synergistia	1738	0	0	0
Acholeplasma laidlawii PG-8A	Bacteria	Tenericutes	Mollicutes	1380	0	0	0
Aster yellows witches'-broom phytoplasma AYWB	Bacteria	Tenericutes	Mollicutes	671	0	0	0
Candidatus Phytoplasma australiense	Bacteria	Tenericutes	Mollicutes	684	0	0	0
Candidatus Phytoplasma australiense	Bacteria	Tenericutes	Mollicutes	684	0	0	0
Candidatus Phytoplasma mali	Bacteria	Tenericutes	Mollicutes	481	0	0	0
Candidatus Phytoplasma mali	Bacteria	Tenericutes	Mollicutes	479	0	0	0
Onion yellows phytoplasma OY-M	Bacteria	Tenericutes	Mollicutes	754	0	0	0
Mesoplasma florum L1	Bacteria	Tenericutes	Mollicutes	682	0	0	0
Mycoplasma agalactiae PG2	Bacteria	Tenericutes	Mollicutes	742	0	0	0
Mycoplasma arthritidis 158L3-1	Bacteria	Tenericutes	Mollicutes	631	0	0	0
Mycoplasma capricolum subsp. capricolum ATCC 27343	Bacteria	Tenericutes	Mollicutes	812	0	0	0
Mycoplasma conjunctivae	Bacteria	Tenericutes	Mollicutes	696	0	0	0
Mycoplasma gallisepticum R	Bacteria	Tenericutes	Mollicutes	726	0	0	0
Mycoplasma gallisepticum str. F	Bacteria	Tenericutes	Mollicutes	756	0	0	0
Mycoplasma genitalium G37	Bacteria	Tenericutes	Mollicutes	476	0	0	0
Mycoplasma hyopneumoniae 232	Bacteria	Tenericutes	Mollicutes	691	0	0	0
Mycoplasma hyopneumoniae 7448	Bacteria	Tenericutes	Mollicutes	657	0	0	0
Mycoplasma hyopneumoniae J	Bacteria	Tenericutes	Mollicutes	657	0	0	0
Mycoplasma mobile 163K	Bacteria	Tenericutes	Mollicutes	633	0	0	0
Mycoplasma mycoides subsp. capri str. GM12 clone deltatypeIIIres	Bacteria	Tenericutes	Mollicutes	830	0	0	0
Mycoplasma mycoides subsp. capri str. GM12 clone tetM-lacZ	Bacteria	Tenericutes	Mollicutes	832	0	0	0
Mycoplasma mycoides subsp. mycoides SC str. PG1	Bacteria	Tenericutes	Mollicutes	1016	0	0	0
Mycoplasma penetrans HF-2	Bacteria	Tenericutes	Mollicutes	1037	0	0	0
Mycoplasma pneumoniae M129	Bacteria	Tenericutes	Mollicutes	689	0	0	0
Mycoplasma pulmonis UAB CTIP	Bacteria	Tenericutes	Mollicutes	782	0	0	0
Mycoplasma synoviae 53	Bacteria	Tenericutes	Mollicutes	659	0	0	0
Ureaplasma parvum serovar 3 str. ATCC 27815	Bacteria	Tenericutes	Mollicutes	609	0	0	0
Ureaplasma parvum serovar 3 str. ATCC 700970	Bacteria	Tenericutes	Mollicutes	614	0	0	0
Ureaplasma urealyticum serovar 10 str. ATCC 33699	Bacteria	Tenericutes	Mollicutes	646	0	0	0
Fervidobacterium nodosum Rt17-B1	Bacteria	Thermotogae	Thermotogae	1750	0	0	0
Kosmotoga olearia TBF 19.5.1	Bacteria	Thermotogae	Thermotogae	2118	0	0	0
Petrotoga mobilis SJ95	Bacteria	Thermotogae	Thermotogae	1898	0	0	0
Thermosipho africanus TCF52B	Bacteria	Thermotogae	Thermotogae	1911	0	0	0
Thermosipho melanesiensis BI429	Bacteria	Thermotogae	Thermotogae	1879	0	0	0
Thermotoga lettingae TMO	Bacteria	Thermotogae	Thermotogae	2040	0	0	0
Thermotoga maritima MSB8	Bacteria	Thermotogae	Thermotogae	1858	0	0	0
Thermotoga naphthophila RKU-10	Bacteria	Thermotogae	Thermotogae	1768	0	0	0
Thermotoga neapolitana DSM 4359	Bacteria	Thermotogae	Thermotogae	1937	0	0	0
Thermotoga petrophila RKU-1	Bacteria	Thermotogae	Thermotogae	1785	0	0	0
Thermotoga sp. RQ2	Bacteria	Thermotogae	Thermotogae	1819	0	0	0
Methylacidiphilum infernorum V4	Bacteria	Verrucomicrobia	Not defined	2472	0	0	0
Opitutus terrae PB90-1	Bacteria	Verrucomicrobia	Opitutae	4612	0	0	0
Coraliomargarita akajimensis DSM 45221	Bacteria	Verrucomicrobia	Opitutae	3120	0	0	0
Akkermansia muciniphila ATCC BAA-835	Bacteria	Verrucomicrobia	Verrucomicrobiae	2138	0	0	0
Plasmodium berghei	Chromalveolata	Apicomplexa	Aconoidasida	12175	0	0	0
Plasmodium chabaudi	Chromalveolata	Apicomplexa	Aconoidasida	15007	0	0	0
Plasmodium falciparum 3D7 2.1.4	Chromalveolata	Apicomplexa	Aconoidasida	5387	0	0	0
Plasmodium falciparum Dd2	Chromalveolata	Apicomplexa	Aconoidasida	4955	0	0	0
Plasmodium falciparum HB3	Chromalveolata	Apicomplexa	Aconoidasida	5462	0	0	0
Plasmodium falciparum IGH-CR14	Chromalveolata	Apicomplexa	Aconoidasida	5073	0	0	0
Plasmodium falciparum RAJ116 1	Chromalveolata	Apicomplexa	Aconoidasida	3210	0	0	0
Plasmodium knowlesi 4	Chromalveolata	Apicomplexa	Aconoidasida	5103	0	0	0
Plasmodium vivax	Chromalveolata	Apicomplexa	Aconoidasida	5050	0	0	0
Plasmodium yoelii	Chromalveolata	Apicomplexa	Aconoidasida	7861	0	0	0
Theileria annulata	Chromalveolata	Apicomplexa	Aconoidasida	3795	0	0	0
Cryptosporidium hominis	Chromalveolata	Apicomplexa	Coccidia	3886	0	0	0
Aureococcus anophagefferens 1	Chromalveolata	Heterokontophyta	Pelagophyceae	11501	0	0	2
Phaeodactylum tricornutum	Chromista	Bacillariophyta	Bacillariophyceae	10025	0	0	1
Thalassiosira pseudonana	Chromista	Bacillariophyta	Coscinodiscophyceae	11390	1	0	3
Hyaloperonospora parasitica 3	Chromista	Oomycota	Oomycetes	14789	0	0	0
Phytophthora capsici 1	Chromista	Oomycota	Oomycetes	17414	5	0	0
Phytophthora infestans 1	Chromista	Oomycota	Oomycetes	22658	5	1	1
Phytophthora ramorum 1.1	Chromista	Oomycota	Oomycetes	15743	4	0	0
Phytophthora sojae 1.1	Chromista	Oomycota	Oomycetes	19027	6	1	0
Ectocarpus siliculosus	Chromista	Phaeophyceae	Not defined	16236	1	0	2
Fragilariopsis cylindrus	Eukaryota	Bacillariophyta	Bacillariophyceae	27137	2	0	0
Entamoeba histolytica	Eukaryota	Amoebozoa	Archamoebae	8163	3	0	2
Dictyostelium discoideum 2010	Eukaryota	Amoebozoa	Not defined	13308	5	3	3
Dictyostelium purpureum	Eukaryota	Amoebozoa	Not defined	12410	2	1	2
Leishmania braziliensis	Eukaryota	Euglenozoa	Not defined	7898	1	0	0
Leishmania infantum 3	Eukaryota	Euglenozoa	Not defined	8173	0	0	0
Leishmania major strain Friedlin	Eukaryota	Euglenozoa	Not defined	8265	0	0	0
Trypanosoma brucei TREU927	Eukaryota	Euglenozoa	Not defined	8747	1	0	0
Trypanosoma brucei gambiense	Eukaryota	Euglenozoa	Not defined	8262	1	0	0
Trypanosoma congolense 2	Eukaryota	Euglenozoa	Not defined	2205	0	0	0
Trypanosoma cruzi	Eukaryota	Euglenozoa	Not defined	18939	0	0	0
Trypanosoma vivax	Eukaryota	Euglenozoa	Not defined	7311	1	0	0
Giardia lamblia	Eukaryota	Metamonada	Not defined	7364	0	0	1
Capsaspora owczarzaki ATCC 30864	Eukaryota	Not defined	Ichthyosporea	8381	0	0	1
Monosiga brevicollis	Eukaryota	Not defined	Not defined	9196	0	0	0
Proterospongia sp. ATCC 50818	Eukaryota	Not defined	Not defined	11590	0	0	0
Paramecium tetraurelia	Eukaryota	Not defined	Intramacronucleata	39642	14	1	4
Dothistroma septosporum	Fungi	Ascomycota	Pezizomycotina	12580	3	1	3
Mycosphaerella fijiensis 2	Fungi	Ascomycota	Pezizomycotina	13107	2	2	4
Mycosphaerella graminicola 2	Fungi	Ascomycota	Pezizomycotina	10952	4	1	2
Leptosphaeria maculans 1	Fungi	Ascomycota	Pezizomycotina	12469	3	2	3
Stagonospora nodorum 2A	Fungi	Ascomycota	Pezizomycotina	15983	7	1	4
Alternaria brassicicola 1	Fungi	Ascomycota	Pezizomycotina	10688	4	2	3
Cochliobolus heterostrophus C5	Fungi	Ascomycota	Pezizomycotina	9633	3	2	3
Pyrenophora tritici-repentis	Fungi	Ascomycota	Pezizomycotina	12169	4	2	3
Aspergillus carbonarius 3	Fungi	Ascomycota	Pezizomycotina	11624	3	3	3
Aspergillus clavatus 2008	Fungi	Ascomycota	Pezizomycotina	9121	2	2	3
Aspergillus flavus 2 NEW	Fungi	Ascomycota	Pezizomycotina	12604	3	3	3
Aspergillus fumigatus Af293	Fungi	Ascomycota	Pezizomycotina	9887	2	2	2
Aspergillus niger ATCC1015	Fungi	Ascomycota	Pezizomycotina	11200	3	3	3
Aspergillus niger CBS 513.88	Fungi	Ascomycota	Pezizomycotina	14086	3	3	2
Aspergillus oryzae 2008	Fungi	Ascomycota	Pezizomycotina	12063	3	3	3
Aspergillus terreus	Fungi	Ascomycota	Pezizomycotina	10406	2	2	3
Neosartorya fischeri 2	Fungi	Ascomycota	Pezizomycotina	10406	2	2	2
Aspergillus nidulans 4	Fungi	Ascomycota	Pezizomycotina	10568	1	1	2
Penicillium chrysogenum	Fungi	Ascomycota	Pezizomycotina	12791	3	2	2
Penicillium marneffei 2	Fungi	Ascomycota	Pezizomycotina	10638	3	2	3
Talaromyces stipitatus 2	Fungi	Ascomycota	Pezizomycotina	13252	2	2	3
Blastomyces dermatitidis ER-3	Fungi	Ascomycota	Pezizomycotina	9539	3	2	3
Blastomyces dermatitidis SLH14081	Fungi	Ascomycota	Pezizomycotina	9587	3	2	3
Histoplasma capsulatum G217B	Fungi	Ascomycota	Pezizomycotina	8038	2	2	3
Histoplasma capsulatum G186AR 2	Fungi	Ascomycota	Pezizomycotina	9233	2	2	2
Histoplasma capsulatum H143 2	Fungi	Ascomycota	Pezizomycotina	9547	2	0	3
Histoplasma capsulatum H88 2	Fungi	Ascomycota	Pezizomycotina	9445	2	2	3
Histoplasma capsulatum NAm1 2	Fungi	Ascomycota	Pezizomycotina	9277	3	2	3
Arthroderma benhamiae	Fungi	Ascomycota	Pezizomycotina	7980	3	2	3
Microsporum gypseum 1	Fungi	Ascomycota	Pezizomycotina	8876	3	2	3
Microsporum canis	Fungi	Ascomycota	Pezizomycotina	8777	3	2	3
Trichophyton equinum 1	Fungi	Ascomycota	Pezizomycotina	8576	3	2	3
Trichophyton rubrum 2	Fungi	Ascomycota	Pezizomycotina	8643	3	2	3
Trichophyton tonsurans	Fungi	Ascomycota	Pezizomycotina	8245	3	2	3
Trichophyton verrucosum	Fungi	Ascomycota	Pezizomycotina	8024	3	2	2
Coccidioides immitis RS 2	Fungi	Ascomycota	Pezizomycotina	10457	3	2	3
Coccidioides immitis H538.4 1A	Fungi	Ascomycota	Pezizomycotina	10663	2	1	3
Coccidioides immitis RMSC2394.2 1A	Fungi	Ascomycota	Pezizomycotina	10408	3	1	3
Coccidioides immitis RMSC3703 1A	Fungi	Ascomycota	Pezizomycotina	10465	3	1	3
Coccidioides posadasii C735 2	Fungi	Ascomycota	Pezizomycotina	7229	3	2	3
Coccidioides posadasii RMSCC3488	Fungi	Ascomycota	Pezizomycotina	9964	3	2	3
Coccidioides posadasii Silveira	Fungi	Ascomycota	Pezizomycotina	10125	3	2	3
Paracoccidioides brasiliensis Pb03	Fungi	Ascomycota	Pezizomycotina	9264	2	2	3
Paracoccidioides brasiliensis Pb01	Fungi	Ascomycota	Pezizomycotina	9136	2	2	3
Paracoccidioides brasiliensis Pb18	Fungi	Ascomycota	Pezizomycotina	8741	2	2	3
Uncinocarpus reesii	Fungi	Ascomycota	Pezizomycotina	7798	3	2	3
Botrytis cinerea 1A	Fungi	Ascomycota	Pezizomycotina	16448	2	1	2
Sclerotinia sclerotiorum 1	Fungi	Ascomycota	Pezizomycotina	14522	2	2	3
Colletotrichum graminicola M1.001	Fungi	Ascomycota	Pezizomycotina	12022	2	2	3
Colletotrichum higginsianum	Fungi	Ascomycota	Pezizomycotina	16150	2	2	3
Metarhizium anisopliae var. acridum 2	Fungi	Ascomycota	Pezizomycotina	9849	2	2	2
Metarhizium anisopliae var. anisopliae 2	Fungi	Ascomycota	Pezizomycotina	10583	3	2	2
Trichoderma reesei 2	Fungi	Ascomycota	Pezizomycotina	9129	3	2	3
Trichoderma virens 2	Fungi	Ascomycota	Pezizomycotina	12427	3	2	4
Trichoderma atroviride 2	Fungi	Ascomycota	Pezizomycotina	11863	3	2	4
Fusarium graminearum 3A	Fungi	Ascomycota	Pezizomycotina	13321	2	2	5
Fusarium verticillioides 3A	Fungi	Ascomycota	Pezizomycotina	14188	2	2	4
Fusarium solani 2	Fungi	Ascomycota	Pezizomycotina	15707	2	2	4
Fusarium oxysporum 2A	Fungi	Ascomycota	Pezizomycotina	17701	5	2	5
Magnaporthe oryzae 8	Fungi	Ascomycota	Pezizomycotina	12991	3	2	3
Cryphonectria parasitica	Fungi	Ascomycota	Pezizomycotina	11184	4	2	4
Verticillium albo-atrum VaMs. 102 1	Fungi	Ascomycota	Pezizomycotina	10239	2	1	4
Verticillium dahliae VdLs. 17 1	Fungi	Ascomycota	Pezizomycotina	10575	2	2	3
Chaetomium globosum 1	Fungi	Ascomycota	Pezizomycotina	11124	2	2	4
Sporotrichum thermophile	Fungi	Ascomycota	Pezizomycotina	8806	2	2	3
Thielavia terrestris	Fungi	Ascomycota	Pezizomycotina	9815	2	2	3
Podospora anserina 3	Fungi	Ascomycota	Pezizomycotina	10596	2	2	4
Neurospora crassa 10	Fungi	Ascomycota	Pezizomycotina	9935	2	2	3
Neurospora discreta	Fungi	Ascomycota	Pezizomycotina	9948	2	2	3
Neurospora tetrasperma 2	Fungi	Ascomycota	Pezizomycotina	10380	2	2	3
Sordaria macrospora	Fungi	Ascomycota	Pezizomycotina	10827	2	1	3
Yarrowia lipolytica	Fungi	Ascomycota	Saccharomycotina	6524	0	0	0
Candida lusitaniae	Fungi	Ascomycota	Saccharomycotina	5941	0	0	0
Candida albicans 21	Fungi	Ascomycota	Saccharomycotina	6185	1	0	0
Candida albicans WO-1 1	Fungi	Ascomycota	Saccharomycotina	6160	1	0	0
Candida dubliniensis	Fungi	Ascomycota	Saccharomycotina	6027	1	0	0
Candida glabrata CBS138	Fungi	Ascomycota	Saccharomycotina	5165	0	0	0
Candida parapsilosis 2008	Fungi	Ascomycota	Saccharomycotina	5733	1	0	0
Candida tropicalis 3 NEW	Fungi	Ascomycota	Saccharomycotina	6258	1	0	0
Debaryomyces hansenii	Fungi	Ascomycota	Saccharomycotina	6354	0	0	0
Ashbya gossypii ATCC10895	Fungi	Ascomycota	Saccharomycotina	4717	0	0	0
Kluyveromyces lactis 2	Fungi	Ascomycota	Saccharomycotina	5327	0	0	0
Kluyveromyces polysporus 1	Fungi	Ascomycota	Saccharomycotina	5367	1	0	0
Kluyveromyces thermotolerans	Fungi	Ascomycota	Saccharomycotina	5091	0	0	0
Kluyveromyces waltii 2	Fungi	Ascomycota	Saccharomycotina	4935	0	0	0
Saccharomyces kluyveri	Fungi	Ascomycota	Saccharomycotina	2968	0	0	0
Lodderomyces elongisporus	Fungi	Ascomycota	Saccharomycotina	5802	0	0	0
Candida guilliermondii	Fungi	Ascomycota	Saccharomycotina	5920	0	0	0
Pichia angusta 1	Fungi	Ascomycota	Saccharomycotina	5284	0	0	0
Pichia pastoris GS115	Fungi	Ascomycota	Saccharomycotina	5077	0	0	0
Pichia stipitis	Fungi	Ascomycota	Saccharomycotina	5839	0	0	0
Saccharomyces bayanus MCYC 623	Fungi	Ascomycota	Saccharomycotina	9385	0	0	0
Saccharomyces bayanus 623-6C	Fungi	Ascomycota	Saccharomycotina	4966	0	0	0
Saccharomyces castellii	Fungi	Ascomycota	Saccharomycotina	4677	1	0	0
Saccharomyces cerevisiae 273614N	Fungi	Ascomycota	Saccharomycotina	5354	0	0	0
Saccharomyces cerevisiae 322134S	Fungi	Ascomycota	Saccharomycotina	5382	0	0	0
Saccharomyces cerevisiae 378604X	Fungi	Ascomycota	Saccharomycotina	5400	0	0	0
Saccharomyces cerevisiae AWRI1631	Fungi	Ascomycota	Saccharomycotina	5451	0	0	0
Saccharomyces cerevisiae BC187	Fungi	Ascomycota	Saccharomycotina	5332	0	0	0
Saccharomyces cerevisiae DBVPG1106	Fungi	Ascomycota	Saccharomycotina	5318	0	0	0
Saccharomyces cerevisiae DBVPG1373	Fungi	Ascomycota	Saccharomycotina	5349	0	0	0
Saccharomyces cerevisiae DBVPG1788	Fungi	Ascomycota	Saccharomycotina	5347	0	0	0
Saccharomyces cerevisiae DBVPG1853	Fungi	Ascomycota	Saccharomycotina	5359	0	0	0
Saccharomyces cerevisiae DBVPG6040	Fungi	Ascomycota	Saccharomycotina	5364	0	0	0
Saccharomyces cerevisiae DBVPG6044	Fungi	Ascomycota	Saccharomycotina	5408	0	0	0
Saccharomyces cerevisiae DBVPG6765	Fungi	Ascomycota	Saccharomycotina	5377	0	0	0
Saccharomyces cerevisiae EC1118	Fungi	Ascomycota	Saccharomycotina	6017	0	0	0
Saccharomyces cerevisiae JAY291	Fungi	Ascomycota	Saccharomycotina	5197	0	0	0
Saccharomyces cerevisiae K11	Fungi	Ascomycota	Saccharomycotina	5375	0	0	0
Saccharomyces cerevisiae L_1374	Fungi	Ascomycota	Saccharomycotina	5346	0	0	0
Saccharomyces cerevisiae L_1528	Fungi	Ascomycota	Saccharomycotina	5346	0	0	0
Saccharomyces cerevisiae M22	Fungi	Ascomycota	Saccharomycotina	6755	0	0	0
Saccharomyces cerevisiae NCYC110	Fungi	Ascomycota	Saccharomycotina	5408	0	0	0
Saccharomyces cerevisiae NCYC361	Fungi	Ascomycota	Saccharomycotina	5360	0	0	0
Saccharomyces cerevisiae RM11-1a NEW	Fungi	Ascomycota	Saccharomycotina	5696	0	0	0
Saccharomyces cerevisiae S288C 2010	Fungi	Ascomycota	Saccharomycotina	6713	0	0	0
Saccharomyces cerevisiae SK1	Fungi	Ascomycota	Saccharomycotina	5433	0	0	0
Saccharomyces cerevisiae UWOPS03_461_4	Fungi	Ascomycota	Saccharomycotina	5329	0	0	0
Saccharomyces cerevisiae UWOPS05_217_3	Fungi	Ascomycota	Saccharomycotina	5350	0	0	0
Saccharomyces cerevisiae UWOPS05_227_2	Fungi	Ascomycota	Saccharomycotina	5334	0	0	0
Saccharomyces cerevisiae UWOPS83_787_3	Fungi	Ascomycota	Saccharomycotina	5392	0	0	0
Saccharomyces cerevisiae UWOPS87_2421	Fungi	Ascomycota	Saccharomycotina	5368	0	0	0
Saccharomyces cerevisiae YJM789 2007	Fungi	Ascomycota	Saccharomycotina	5903	0	0	0
Saccharomyces cerevisiae YPS163	Fungi	Ascomycota	Saccharomycotina	6648	0	0	0
Saccharomyces kudriavzevii	Fungi	Ascomycota	Saccharomycotina	3768	0	0	0
Saccharomyces mikatae	Fungi	Ascomycota	Saccharomycotina	9016	0	0	0
Saccharomyces mikatae WashU	Fungi	Ascomycota	Saccharomycotina	3100	0	0	0
Saccharomyces paradoxus	Fungi	Ascomycota	Saccharomycotina	8939	0	0	0
Saccharomyces paradoxus A12	Fungi	Ascomycota	Saccharomycotina	5202	0	0	0
Saccharomyces paradoxus A4	Fungi	Ascomycota	Saccharomycotina	5211	0	0	0
Saccharomyces paradoxus CBS432	Fungi	Ascomycota	Saccharomycotina	5276	0	0	0
Saccharomyces paradoxus CBS5829	Fungi	Ascomycota	Saccharomycotina	5252	0	0	0
Saccharomyces paradoxus DBVPG4650	Fungi	Ascomycota	Saccharomycotina	5232	0	0	0
Saccharomyces paradoxus DBVPG6304	Fungi	Ascomycota	Saccharomycotina	5205	0	0	0
Saccharomyces paradoxus IFO1804	Fungi	Ascomycota	Saccharomycotina	5260	0	0	0
Saccharomyces paradoxus KPN3828	Fungi	Ascomycota	Saccharomycotina	5216	0	0	0
Saccharomyces paradoxus KPN3829	Fungi	Ascomycota	Saccharomycotina	5226	0	0	0
Saccharomyces paradoxus N_17	Fungi	Ascomycota	Saccharomycotina	5263	0	0	0
Saccharomyces paradoxus N_43	Fungi	Ascomycota	Saccharomycotina	5235	0	0	0
Saccharomyces paradoxus N_44	Fungi	Ascomycota	Saccharomycotina	5234	0	0	0
Saccharomyces paradoxus N_45	Fungi	Ascomycota	Saccharomycotina	5260	0	0	0
Saccharomyces paradoxus Q31_4	Fungi	Ascomycota	Saccharomycotina	5247	0	0	0
Saccharomyces paradoxus Q32_3	Fungi	Ascomycota	Saccharomycotina	5232	0	0	0
Saccharomyces paradoxus Q59_1	Fungi	Ascomycota	Saccharomycotina	5231	0	0	0
Saccharomyces paradoxus Q62_5	Fungi	Ascomycota	Saccharomycotina	5233	0	0	0
Saccharomyces paradoxus Q69_8	Fungi	Ascomycota	Saccharomycotina	5255	0	0	0
Saccharomyces paradoxus Q74_4	Fungi	Ascomycota	Saccharomycotina	5243	0	0	0
Saccharomyces paradoxus Q89_8	Fungi	Ascomycota	Saccharomycotina	5210	0	0	0
Saccharomyces paradoxus Q95_3	Fungi	Ascomycota	Saccharomycotina	5254	0	0	0
Saccharomyces paradoxus S36_7	Fungi	Ascomycota	Saccharomycotina	5201	0	0	0
Saccharomyces paradoxus T21_4	Fungi	Ascomycota	Saccharomycotina	5235	0	0	0
Saccharomyces paradoxus UFRJ50791	Fungi	Ascomycota	Saccharomycotina	5210	0	0	0
Saccharomyces paradoxus UFRJ50816	Fungi	Ascomycota	Saccharomycotina	5204	0	0	0
Saccharomyces paradoxus UWOPS91_917_1	Fungi	Ascomycota	Saccharomycotina	5223	0	0	0
Saccharomyces paradoxus W7	Fungi	Ascomycota	Saccharomycotina	5257	0	0	0
Saccharomyces paradoxus Y7	Fungi	Ascomycota	Saccharomycotina	5237	0	0	0
Saccharomyces paradoxus Y8_1	Fungi	Ascomycota	Saccharomycotina	5247	0	0	0
Saccharomyces paradoxus Y8_5	Fungi	Ascomycota	Saccharomycotina	5264	0	0	0
Saccharomyces paradoxus Y9_6	Fungi	Ascomycota	Saccharomycotina	5245	0	0	0
Saccharomyces paradoxus YPS138	Fungi	Ascomycota	Saccharomycotina	5201	0	0	0
Saccharomyces paradoxus Z1	Fungi	Ascomycota	Saccharomycotina	5252	0	0	0
Saccharomyces paradoxus Z1_1	Fungi	Ascomycota	Saccharomycotina	5227	0	0	0
Saccharomyces pastorianus Weihenstephan 34/70	Fungi	Ascomycota	Saccharomycotina	11495	0	0	0
Zygosaccharomyces rouxii	Fungi	Ascomycota	Saccharomycotina	4991	0	0	0
Pneumocystis carinii	Fungi	Ascomycota	Taphrinomycotina	4020	0	0	0
Schizosaccharomyces japonicus	Fungi	Ascomycota	Taphrinomycotina	5172	1	1	1
Schizosaccharomyces kambucha 2	Fungi	Ascomycota	Taphrinomycotina	5688	1	1	1
Schizosaccharomyces octosporus 3	Fungi	Ascomycota	Taphrinomycotina	4931	1	1	1
Schizosaccharomyces pombe 132 2	Fungi	Ascomycota	Taphrinomycotina	5350	1	1	1
Schizosaccharomyces sp. OY26 2	Fungi	Ascomycota	Taphrinomycotina	5064	1	1	1
Agaricus bisporus	Fungi	Basidiomycota	Agricomycotina	10438	6	3	6
Armillaria mellea DSM 3731	Fungi	Basidiomycota	Agricomycotina	14473	10	3	14
Pleurotus ostreatus PC9	Fungi	Basidiomycota	Agricomycotina	12206	5	4	6
Schizophyllum commune	Fungi	Basidiomycota	Agricomycotina	13181	10	3	7
Laccaria bicolor	Fungi	Basidiomycota	Agricomycotina	20614	6	2	6
Moniliophthora perniciosa 1	Fungi	Basidiomycota	Agricomycotina	13560	0	0	7
Coniophora puteana	Fungi	Basidiomycota	Agricomycotina	13761	7	3	6
Serpula lacrymans S7.9 v2.0	Fungi	Basidiomycota	Agricomycotina	12789	6	3	6
Phanerochaete carnosa HHB-10118-Sp	Fungi	Basidiomycota	Agricomycotina	13937	6	2	10
Phanerochaete chrysosporium 2.1	Fungi	Basidiomycota	Agricomycotina	10048	6	0	8
Gloeophyllum trabeum	Fungi	Basidiomycota	Agricomycotina	11846	4	2	6
Fomitopsis pinicola SS1	Fungi	Basidiomycota	Agricomycotina	14660	7	4	9
Fomitopsis pinicola FP-58527 SS1	Fungi	Basidiomycota	Agricomycotina	13885	7	4	10
Ceriporiopsis subvermispora B	Fungi	Basidiomycota	Agricomycotina	12125	7	3	5
Postia placenta 1	Fungi	Basidiomycota	Agricomycotina	17173	8	3	13
Wolfiporia cocos	Fungi	Basidiomycota	Agricomycotina	12746	7	3	8
Ganoderma sp. 10597 SS1	Fungi	Basidiomycota	Agricomycotina	12910	7	3	9
Phlebiopsis gigantea 1	Fungi	Basidiomycota	Agricomycotina	11891	7	2	12
Dichomitus squalens 1	Fungi	Basidiomycota	Agricomycotina	12290	9	3	7
Heterobasidion annosum 03012 (FBL)	Fungi	Basidiomycota	Agricomycotina	11453	6	3	7
Heterobasidion irregulare TC 32-1	Fungi	Basidiomycota	Agricomycotina	13405	7	3	7
Bjerkandera adusta 1	Fungi	Basidiomycota	Agricomycotina	15473	6	3	12
Cryptococcus neoformans Serotype B 1	Fungi	Basidiomycota	Agricomycotina	6223	0	1	0
Cryptococcus neoformans var. grubii H99	Fungi	Basidiomycota	Agricomycotina	7813	1	2	1
Cryptococcus neoformans serotype D B-3501A 2	Fungi	Basidiomycota	Agricomycotina	6431	2	2	1
Cryptococcus neoformans serotype D JEC21	Fungi	Basidiomycota	Agricomycotina	6475	2	2	1
Coprinus cinereus 2	Fungi	Basidiomycota	Agricomycotina	13410	8	3	8
Tremella mesenterica	Fungi	Basidiomycota	Agricomycotina	8313	2	0	2
Rhodotorula graminis	Fungi	Basidiomycota	Pucciniomycotina	7262	3	2	1
Sporobolomyces roseus	Fungi	Basidiomycota	Pucciniomycotina	5536	2	0	2
Melampsora laricis-populina	Fungi	Basidiomycota	Pucciniomycotina	16694	2	1	5
Puccinia graminis	Fungi	Basidiomycota	Pucciniomycotina	20567	2	5	5
Malassezia globosa	Fungi	Basidiomycota	Ustilaginomycotina	4286	0	0	0
Ustilago maydis 521 1	Fungi	Basidiomycota	Ustilaginomycotina	6689	0	0	0
Wallemia sebi	Fungi	Basidiomycota	N/D	5284	0	0	0
Allomyces macrogynus 3	Fungi	Blastocladiomycota	N/D	17621	8	1	0
Batrachochytrium dendrobatidis JAM81	Fungi	Chytridiomycota	Chytridiomycetes	8732	2	3	0
Batrachochytrium dendrobatidis JEL423 NEW	Fungi	Chytridiomycota	Chytridiomycetes	8818	2	3	0
Spizellomyces punctatus DAOM BR117	Fungi	Chytridiomycota	Chytridiomycetes	8804	6	3	1
Enterocytozoon bieneusi	Fungi	Microsporidia	Not defined	3632	0	0	0
Nosema ceranae	Fungi	Microsporidia	Not defined	2060	1	1	0
Antonospora locustae	Fungi	Microsporidia	Not defined	2606	1	0	0
Encephalitozoon cuniculi	Fungi	Microsporidia	Not defined	1996	0	0	0
Mucor circinelloides	Fungi	Zygomycota	Mucoromycotina	10930	3	2	3
Phycomyces blakesleeanus	Fungi	Zygomycota	Mucoromycotina	14792	2	1	4
Rhizopus oryzae 3 2009	Fungi	Zygomycota	Mucoromycotina	17482	2	1	5
Lottia gigantea	Metazoa	Mollusca	Gastropoda	23851	3	2	0
Ixodes scapularis	Metazoa	Arthropoda	Chelicerata	20486	7	2	9
Tribolium castaneum	Metazoa	Arthropoda	Insecta	14274	4	1	0
Apis mellifera 4	Metazoa	Arthropoda	Insecta	11062	4	2	0
Nasonia vitripennis	Metazoa	Arthropoda	Insecta	27957	7	3	0
Aedes aegypti 1	Metazoa	Arthropoda	Insecta	16789	10	3	0
Culex pipiens 3	Metazoa	Arthropoda	Insecta	20299	10	2	0
Anopheles gambiae 3	Metazoa	Arthropoda	Insecta	13133	5	3	0
Drosophila melanogaster 5.32	Metazoa	Arthropoda	Insecta	22765	12	3	0
Drosophila pseudoobscura 2.15	Metazoa	Arthropoda	Insecta	16308	10	3	0
Bombyx mori P50T 2	Metazoa	Arthropoda	Insecta	14622	4	1	0
Acyrthosiphon pisum 20080623	Metazoa	Arthropoda	Insecta	10467	12	4	0
Pediculus humanus humanus 2	Metazoa	Arthropoda	Insecta	10775	4	2	0
Danio rerio 60	Metazoa	Chordata	Craniata	31473	6	3	0
Xenopus tropicalis 60	Metazoa	Chordata	Craniata	27710	13	1	0
Taeniopygia guttata 60	Metazoa	Chordata	Craniata	18191	4	2	0
Macropus eugenii 55	Metazoa	Chordata	Craniata	15342	7	1	0
Erinaceus europaeus 1	Metazoa	Chordata	Craniata	14592	7	2	0
Canis familiaris 2	Metazoa	Chordata	Craniata	25559	11	3	0
Ailuropoda melanoleuca	Metazoa	Chordata	Craniata	17538	7	1	0
Echinops telfairi 1	Metazoa	Chordata	Craniata	16562	6	1	0
Equus caballus 54	Metazoa	Chordata	Craniata	22641	7	4	0
Gorilla gorilla 53	Metazoa	Chordata	Craniata	16782	7	2	0
Homo sapiens 60	Metazoa	Chordata	Craniata	81968	17	7	0
Callithrix jacchus	Metazoa	Chordata	Craniata	22446	7	4	0
Choloepus hoffmanni 53	Metazoa	Chordata	Craniata	12435	7	1	0
Anolis carolinensis 53	Metazoa	Chordata	Craniata	17732	7	2	0
Ciona intestinalis 2	Metazoa	Chordata	Urochordata	19858	4	2	0
Ciona savignyi 2	Metazoa	Chordata	Urochordata	20143	9	3	0
Hydra magnipapillata	Metazoa	Cnidaria	Hydrozoa	17385	3	1	3
Nematostella vectensis	Metazoa	Cnidaria	Anthozoa	27273	6	1	4
Strongylocentrotus purpuratus	Metazoa	Echinodermata	Echinoidea	21911	4	1	0
Brugia malayi	Metazoa	Nematoda	Chromadorea	21332	5	2	8
Pristionchus pacificus	Metazoa	Nematoda	Chromadorea	24217	12	1	3
Caenorhabditis brenneri WS221	Metazoa	Nematoda	Chromadorea	30626	49	3	8
Caenorhabditis briggsae WS221	Metazoa	Nematoda	Chromadorea	21990	24	2	4
Caenorhabditis elegans WS221	Metazoa	Nematoda	Chromadorea	24890	31	3	4
Caenorhabditis japonica WS221	Metazoa	Nematoda	Chromadorea	25870	13	0	3
Caenorhabditis remanei WS221	Metazoa	Nematoda	Chromadorea	31476	35	2	6
Trichoplax adhaerens	Metazoa	Placozoa	Not defined	11520	1	3	0
Schistosoma mansoni	Metazoa	Platyhelminthes	Trematoda	12845	4	3	0
Chlamydomonas reinhardtii 4	Viridiplantae	Chlorophyta	Chlorophyceae	16709	2	2	0
Volvox carteri 2	Viridiplantae	Chlorophyta	Chlorophyceae	14542	2	1	1
Micromonas pusilla CCMP1545 2	Viridiplantae	Chlorophyta	Prasinophyceae	10547	0	0	0
Micromonas sp. RCC299 3	Viridiplantae	Chlorophyta	Prasinophyceae	10108	1	0	0
Ostreococcus lucimarinus CCE9901	Viridiplantae	Chlorophyta	Prasinophyceae	7488	0	0	0
Ostreococcus sp. RCC809	Viridiplantae	Chlorophyta	Prasinophyceae	7492	0	0	0
Ostreococcus tauri 2	Viridiplantae	Chlorophyta	Prasinophyceae	7725	0	0	0
Chlorella sp. NC64A	Viridiplantae	Chlorophyta	Trebouxiophyceae	9791	1	1	0
Chlorella vulgaris C-169	Viridiplantae	Chlorophyta	Trebouxiophyceae	9994	1	0	1
Coccomyxa C169	Viridiplantae	Chlorophyta	Trebouxiophyceae	9629	2	0	1
Physcomitrella patens	Viridiplantae	Streptophyta	Bryopsida	35938	7	3	4
Populus trichocarpa 1.1	Viridiplantae	Streptophyta	Embryophyta	45555	15	5	12
Aquilegia coerulea	Viridiplantae	Streptophyta	Embryophyta	27583	19	5	14
Medicago truncatula 3	Viridiplantae	Streptophyta	Embryophyta	53423	8	3	6
Arabidopsis lyrata	Viridiplantae	Streptophyta	Embryophyta	32670	10	3	7
Arabidopsis thaliana 10	Viridiplantae	Streptophyta	Embryophyta	35386	14	7	6
Selaginella moellendorffii 1	Viridiplantae	Streptophyta	Isoetopsida	22285	7	5	3
Oryza sativa 6.1	Viridiplantae	Streptophyta	Liliopsida	67393	25	11	6
Setaria italica	Viridiplantae	Streptophyta	Liliopsida	38038	19	7	11
Sorghum bicolor	Viridiplantae	Streptophyta	Liliopsida	36338	16	5	12
Zea mays B73 4a53	Viridiplantae	Streptophyta	Liliopsida	53764	22	6	8
Brachypodium distachyon 1	Viridiplantae	Streptophyta	Liliopsida	32255	19	9	6
Vitis vinifera	Viridiplantae	Streptophyta	Not defined	30434	15	4	5
Mimulus guttatus	Viridiplantae	Streptophyta	Not defined	27501	13	5	6
Solanum phureja BGI	Viridiplantae	Streptophyta	Not defined	40842	14	6	9
Carica papaya 1	Viridiplantae	Streptophyta	Not defined	28589	8	1	6
Cucumis sativus 2	Viridiplantae	Streptophyta	Not defined	26682	6	3	8
Glycine max	Viridiplantae	Streptophyta	Not defined	62199	19	7	8
Lotus japonicus	Viridiplantae	Streptophyta	Not defined	26700	8	0	4
Manihot esculenta	Viridiplantae	Streptophyta	Not defined	47442	13	3	7
Ricinus communis 2	Viridiplantae	Streptophyta	Not defined	31221	9	4	3
Prunus persica	Viridiplantae	Streptophyta	Not defined	28689	12	5	9
