# Supplementary material for: funRNA: a fungi-centered genomics platform for genes encoding key components of RNAi
Source: BMC Genomics. 2014 Dec 8;15(Suppl 9):S14. doi: 10.1186/1471-2164-15-S9-S14 (PMC4290597; doi:10.1186/1471-2164-15-S9-S14)
Supplement: Additional file 2 — Partial alignments of catalytic residues (DDH motifs) of Argonautes from 34 species. Since the DDH motif is interspersed in the Piwi domain, partial alignments near to each catalytic residue are shown. For each cell, the DDH motif is located at the 8th, 14th, and 27th positions (including gaps). [file 1471-2164-15-S9-S14-S2.XLSX]

## Sheet: Additional file 2
Locus	Species	D	D	H
Afu3g11010	Aspergillus_fumigatus_Af293	RSMIIGADVT	PEHV---YYFR--D---------------G------VST	VSLFPAVY------Y----------AHLIA-T
Afu8g05280	Aspergillus_fumigatus_Af293	T-MLVGIDVT	PENI---IVYR--D---------------G------VSE	VSICPPAY------Y----------ADLVC-T
AMAG_03564T0	Allomyces_macrogynus_3	A-MIVSIDVS	PRRI---LVLR--D---------------G------VSE	ISVPAPVR------Y----------AHLAA-T
AMAG_04883T0	Allomyces_macrogynus_3	A-MIVGIDVS	PRRI---LVLR--D---------------G------VSE	ISVPAPVR------Y----------AHLAA-T
AMAG_07166T0	Allomyces_macrogynus_3	T-MLVGADVT	PKRV---LFYR--D---------------G------VSE	VSVVPPAF------Y----------AHLAC-S
AMAG_07947T0	Allomyces_macrogynus_3	T-MLVGADVT	PKRI---LFYR--D---------------G------VSE	VSVVPPAY------Y----------AHLAC-F
AMAG_08075T0	Allomyces_macrogynus_3	T-MLVGADVT	PRRV---LFYR--D---------------G------VSE	VSVVPPAY------Y----------ARLAC-S
AMAG_13247T0	Allomyces_macrogynus_3	T-IFMGADVT	PQRI---IFYR--D---------------G------ISE	VSMVPAAF------Y----------AHVFA-A
AMAG_16892T0	Allomyces_macrogynus_3	T-IFMGADVT	PQRI---IFYR--D---------------G------ISE	VSMVPAAF------Y----------AHVFA-A
AMAG_17442T0	Allomyces_macrogynus_3	T-MLVGADVT	PKRI---LFYR--D---------------G------VSE	VSVAPPAY------Y----------AHLAC-F
ANID_01519	Aspergillus_nidulans_4	T-MLIGIDVT	PENI---IVYR--D---------------G------VSE	VSICPPAY------Y----------ADLVC-T
AT1G31280.1	Arabidopsis_thaliana_10	V-MFIGADVN	PNKI---VIFR--D---------------G------VSD	VSLVPPVY------Y----------ADMVA-F
AT1G31290.1	Arabidopsis_thaliana_10	V-MFIGADVN	PNKI---VIFR--D---------------G------VSD	VALVPPVS------Y----------ADKAA-S
AT1G48410.1	Arabidopsis_thaliana_10	T-IIFGADVT	PLRI---IFYR--D---------------G------VSE	VSIVPPAY------Y----------AHLAA-F
AT1G48410.2	Arabidopsis_thaliana_10	T-IIFGADVT	PLRI---IFYR--D---------------G------VSE	VSIVPPAY------Y----------AHLAA-F
AT1G48410.3	Arabidopsis_thaliana_10	T-IIFGADVT	PLRI---IFYR--D---------------G------VSE	VSIVPPAY------Y----------AHLAA-F
AT1G69440.1	Arabidopsis_thaliana_10	V-IFMGADVT	PNRI---IFFR--D---------------G------VSE	ISIVPPAY------Y----------AHLAA-Y
AT2G27040.1	Arabidopsis_thaliana_10	T-IILGMDVS	PEHI---IIFR--D---------------G------VSE	ISVVAPIC------Y----------AHLAA-A
AT2G27040.2	Arabidopsis_thaliana_10	T-IILGMDVS	PEHI---IIFR--D---------------G------VSE	ISVVAPIC------Y----------AHLAA-A
AT2G27880.1	Arabidopsis_thaliana_10	T-IIMGADVT	PQRI---IFYR--D---------------G------VSE	VSIVPPAY------Y----------AHLAA-F
AT2G32940.1	Arabidopsis_thaliana_10	T-LILGMDVS	PKQI---IIFR--D---------------G------VSE	TSIVAPVR------Y----------AHLAA-A
AT5G21030.1	Arabidopsis_thaliana_10	T-IIIGMDVS	PNHI---IIFR--D---------------G------VSE	ISLVAPIC------Y----------AHLAA-A
AT5G21150.1	Arabidopsis_thaliana_10	T-IIVGMDVS	PEHI---IIFR--D---------------G------VSE	ISVVAPVC------Y----------AHLAA-A
AT5G43810.1	Arabidopsis_thaliana_10	T-IIFGADVT	PLRI---IFYR--D---------------G------VSE	VSIVPPAY------Y----------AHLAA-F
AT5G43810.2	Arabidopsis_thaliana_10	T-IIFGADVT	PLRI---IFYR--D---------------G------VSE	VSIVPPAY------Y----------AHLAA-F
BC1G_00797	Botrytis_cinerea_1A	T-MVVGIDVT	PDNI---LIYR--D---------------G------VSE	VSLCPPAY------Y----------ADLLC-T
BC1G_06939	Botrytis_cinerea_1A	T-MVIGADVS	PMHI---YYFR--D---------------G------VSE	VSLYPAVY------Y----------AHLAS-N
C01G5.2	Caenorhabditis_elegans_WS221	T-MIVGYDLY	PSRL---ILYR--D---------------G------AGD	VRVPAPCQ------Y----------AHKLA-F
C14B1.7a	Caenorhabditis_elegans_WS221	HVQFIGFEIS	PTRI---VIYR--V---------------G------AGE	PSVPDVLY------A----------AENLA-K
C16C10.3	Caenorhabditis_elegans_WS221	V-QFIGFEIS	PTRI---VIYR--V---------------G------AGE	PSVPDVLY------A----------AENLA-K
C18E3.7a	Caenorhabditis_elegans_WS221	NRLIVGFVTS	PDDI---LLYF--N---------------G------VSE	VGLPVPLY------I----------ADRYS-Q
C18E3.7c	Caenorhabditis_elegans_WS221	NRLIVGFVTS	PDDI---LLYF--N---------------G------VSE	VGLPVPLY------I----------ADRYS-Q
C18E3.7d	Caenorhabditis_elegans_WS221	NRLIVGFVTS	PDDI---LLYF--N---------------G------VSE	VGLPVPLY------I----------ADRYS-Q
CIMG_03053.2	Coccidioides_immitis_RS_2	T-MFIGIDVT	PARI---IVYR--D---------------G------VSE	VSIATPAY------Y----------ADIVC-E
CIMG_03797.2	Coccidioides_immitis_RS_2	T-MIIGADVS	PENL---YYFR--D---------------G------VSE	VSLFPAVY------Y----------AHIAS-N
CIMG_08295.2	Coccidioides_immitis_RS_2	T-MLVGIDVT	PENL---LVYR--D---------------G------VSE	VSVCPPAY------Y----------ADLAC-E
CNAG_04609T0	Cryptococcus_neoformans_var._grubii_H99	T-MMVGADTG	PLSI---LFFR--D---------------G------VSE	VSLVPVAY------Y----------ADIVA-E
D2030.6	Caenorhabditis_elegans_WS221	T-MIVGYDLY	PSRL---ILYR--D---------------G------AGD	VRVPAPCQ------Y----------AHKLAF-
e_gw1.02.2254.1	Heterobasidion_irregulare_TC_32-1	GLTIVGADVG	PRCV---VFFR--D---------------G------VSE	VSIPAPVY------Y----------ADLVC-T
e_gw1.03.2120.1	Heterobasidion_irregulare_TC_32-1	T-IVMGADVT	PKRL---IFYR--D---------------G------VSE	VSIPAPVY------Y----------ANTVC-A
e_gw1.11.1151.1	Serpula_lacrymans_S7.9_v2.0	F-MVVGADVG	PDRI---LFYR--D---------------G------LSE	VSIPAPVYFSRVFIY----------LQIVC-A
e_gw1.3.1091.1	Mycosphaerella_graminicola_2	T-MIVGIDVT	PTKI---IIYR--D---------------G------VSE	VSICPPAY------Y----------ADLLC-E
e_gww2.10.44.1	Phanerochaete_chrysosporium_2.1	T-MLVGIDVT	PERI---LVYR--D---------------G------VSE	VSLVPPAY------Y----------ADLAC-E
e_gww2.5.62.1	Phanerochaete_chrysosporium_2.1	T-MMVGIDVT	PERI---IVYR--D---------------G------VSE	VSLASPAY------Y----------ADLAC-E
ENSP00000220592	Homo_sapiens_60	V-IFLGADVT	PTRI---IFYR--D---------------G------VSE	VSIPAPAY------Y----------AHLVA-F
ENSP00000245255	Homo_sapiens_60	V-MIVGIDCY	PSRI---IVYR--D---------------G------VGD	IRVPAPCQ------Y----------AHKLA-F
ENSP00000246314	Homo_sapiens_60	V-IFLGADVT	PTRI---IFYR--D---------------G------VSE	VSIPAPAY------Y----------AHLVA-F
ENSP00000299001	Homo_sapiens_60	--MVVGIDVC	PARI---IVYR--A---------------G------VGD	VSVPAPCQ------Y----------AHKLTFL
ENSP00000330031	Homo_sapiens_60	T-MFVGIDCF	PHSV---IVYR--D---------------G------VGD	IRVPAPCH------Y----------AHKLA-Y
ENSP00000349208	Homo_sapiens_60	L-MVIGMDVY	PEKI---VVYR--D---------------G------VSD	IRVPAPCK------Y----------AHKLA-F
ENSP00000362281	Homo_sapiens_60	V-IFLGADVT	PTRI---IFYR--D---------------G------VSE	VSIPAPAY------Y----------AHLVA-F
ENSP00000362287	Homo_sapiens_60	V-IFLGADVT	PTRI---IFYR--D---------------G------VSE	VSIPAPAY------Y----------AHLVA-F
ENSP00000362300	Homo_sapiens_60	V-IFLGADVT	PTRI---IFYR--D---------------G------VPE	VSIPAPAY------Y----------ARLVA-F
ENSP00000362302	Homo_sapiens_60	V-IFLGADVT	PTRI---IFYR--D---------------G------VPE	VSIPAPAY------Y----------ARLVA-F
ENSP00000362306	Homo_sapiens_60	V-IFLGADVT	PTRI---IYYR--G---------------G------VSE	VSIPAPAY------Y----------ARLVA-F
ENSP00000380923	Homo_sapiens_60	V-IFLGADVT	PTRI---IFYR--D---------------G------VSE	VSIPAPAY------Y----------AHLVA-F
ENSP00000380979	Homo_sapiens_60	V-IFLGADVT	PTRI---IYYR--G---------------G------VSE	VSIPAPAY------Y----------ARLVA-F
ENSP00000406956	Homo_sapiens_60	L-MVIGMDVY	PEKI---VVYR--D---------------G------VSD	IRVPAPCK------Y----------AHKLA-F
ENSP00000409226	Homo_sapiens_60	T-MFVGIDCF	PHSV---IVYR--D---------------G------VGD	IRVPAPCH------Y----------AHKLA-Y
ENSP00000428267	Homo_sapiens_60	L-MVIGMDVY	PEKI---VVYR--D---------------G------VSD	IRVPAPCK------Y----------AHKLA-F
ENSP00000430176	Homo_sapiens_60	V-IFLGADVT	PTRI---IFYR--D---------------G------VSE	VSIPAPAY------Y----------AHLVA-F
estExt_fgenesh1_pg.C_030285	Heterobasidion_irregulare_TC_32-1	T-IVMGADVV	PKRI---IFYR--D---------------G------VSE	VSIPAPVY------Y----------ADIVC-A
estExt_fgenesh1_pg.C_500060	Melampsora_laricis-populina	T-MVMGADVT	PKRI---VFYR--D---------------G------VSE	VSIATPAY------Y----------AHHIC-T
estExt_fgenesh2_pg.C_700011	Laccaria_bicolor	T-MMVGIDVT	PARI---FVFR--D---------------G------VSE	VSLIPAAY------Y----------ADLAC-E
estExt_fgeneshPB_pg.C_20543	Phycomyces_blakesleeanus	T-IIFGADVT	PERI---LFYR--D---------------G------VSE	VSLVPAAY------Y----------ADLVA-A
estExt_Genemark1.C_4_t10477	Serpula_lacrymans_S7.9_v2.0	T-IVMGADVI	PTRL---IFFR--D---------------G------VSE	VSIPAPVY------Y----------ADIVC-S
estExt_Genewise1.C_033087	Heterobasidion_irregulare_TC_32-1	T-VVMGADVM	PKRI---IFYR--D---------------G------ISE	VSIPAPVY------Y----------ADIVC-S
estExt_Genewise1.C_30166	Batrachochytrium_dendrobatidis_JAM81	T-IILGADLT	PERI---VFYR--D---------------G------VSE	VSVVPPAY------Y----------AHLVA-T
estExt_Genewise1Plus.C_110340	Heterobasidion_irregulare_TC_32-1	F-MVVGADVG	PSKI---IFYR--D---------------G------VSE	VSIPAPVY------Y----------ADIVC-S
estExt_Genewise1Plus.C_9_t30315	Serpula_lacrymans_S7.9_v2.0	T-MVVGMDVT	PERV---YVYR--D---------------G------VSE	VSLAPAAY------Y----------ADLAC-E
eu2.Lbscf0004g04010	Laccaria_bicolor	T-IIMGADVI	PARL---FFYR--GIANSRCQMCANVAPDG------VSE	VSIPAPVY------Y----------ADIVC-S
eu2.Lbscf0004g08100	Laccaria_bicolor	T-IVMGADVI	PKRI---IFYR--D---------------G------VSE	VSIPAPVY------Y----------ADIVC-S
eu2.Lbscf0006g01130	Laccaria_bicolor	F-CLSGADTA	PKRL---IFYR--D---------------G------VSE	VSIPAPVY------Y----------ADIVC-A
eu2.Lbscf0007g01630	Laccaria_bicolor	T-MLVGIDVT	PQRV---LVYR--D---------------G------VSE	VSLVSPAY------Y----------ADLAC-E
eu2.Lbscf0027g01540	Laccaria_bicolor	Y-IIMGADVG	PGRI---FFFR--D---------------G------VSE	VSIPAPVY------Y----------ADLVC-T
EuGene.00270006	Melampsora_laricis-populina	A-MLVGVDLS	PKKL---IIFR--D---------------G------VSE	VGMAAPAY------Y----------ADILA-D
F20D12.1a	Caenorhabditis_elegans_WS221	T-FVIGMDVA	PKKV---IIFR--D---------------G------VSF	TSIPTPVY------V----------AHELA-K
F20D12.1b	Caenorhabditis_elegans_WS221	--FVIGMDVA	PKKV---IIFR--D---------------G------VSF	TSIPTPVY------V----------AHELA-K
F48F7.1a	Caenorhabditis_elegans_WS221	V-IFFGCDIT	PARI---VVYR--D---------------G------VSE	VSIPAPAY------Y----------AHLVA-F
F48F7.1b	Caenorhabditis_elegans_WS221	V-IFFGCDIT	PARI---VVYR--D---------------G------VSE	VSIPAPAY------Y----------AHLVA-F
F55A12.1	Caenorhabditis_elegans_WS221	Q-LIIGVGVS	PKRI---IIYR--S---------------G------ASE	TSIPTPLY------V----------ANEYA-K
F56A6.1a	Caenorhabditis_elegans_WS221	NRLIVGF-VT	PDDI---LLYF--N---------------G------VSE	VGLPVPLY------I----------ADRYS-Q
F56A6.1b	Caenorhabditis_elegans_WS221	NRLIVGFVTS	PDDI---LLYF--N---------------G------VSE	VGLPVPLY------I----------ADRYS-Q
F58G1.1	Caenorhabditis_elegans_WS221	H-LIIGVGIS	PRRV---IVYR--T---------------G------TSE	TSLPTPLY------V----------ANEYA-K
FBpp0075312	Drosophila_melanogaster_5.32	T-MYIGADVT	PDHI---IYYR--D---------------G------VSD	VSYPAPAY------L----------AHLVA-A
FBpp0075313	Drosophila_melanogaster_5.32	T-MYIGADVT	PDHI---IYYR--D---------------G------VSD	VSYPAPAY------L----------AHLVA-A
FBpp0079754	Drosophila_melanogaster_5.32	L-MTVGFDVC	PERI---LFFR--D---------------G------VGD	IRVPAVCH------Y----------AHKLA-F
FBpp0079755	Drosophila_melanogaster_5.32	L-MTIGFDIA	PSRI---VFYR--D---------------G------VSS	TRVPAVCQ------Y----------AKKLA-T
FBpp0086738	Drosophila_melanogaster_5.32	V-IFLGADVT	PHRI---ILYR--D---------------G------VSE	VSIPAPAY------Y----------AHLVA-F
FBpp0086739	Drosophila_melanogaster_5.32	V-IFLGADVT	PHRI---ILYR--D---------------G------VSE	VSIPAPAY------Y----------AHLVA-F
FBpp0086740	Drosophila_melanogaster_5.32	V-IFLGADVT	PHRI---ILYR--D---------------G------VSE	VSIPAPAY------Y----------AHLVA-F
FBpp0111705	Drosophila_melanogaster_5.32	L-MTVGFDVC	PERI---LFFR--D---------------G------VGD	IRVPAVCH------Y----------AHKLA-F
FBpp0289158	Drosophila_melanogaster_5.32	V-MICGIDSY	PTNI---IIYR--D---------------G------IGD	VRIPACCM------Y----------AHKLA-Y
FBpp0289159	Drosophila_melanogaster_5.32	V-MICGIDSY	PTNI---IIYR--D---------------G------IGD	VRIPACCM------Y----------AHKLA-Y
FBpp0289160	Drosophila_melanogaster_5.32	V-MICGIDSY	PTNI---IIYR--D---------------G------IGD	VRIPACCM------Y----------AHKLA-Y
FBpp0290939	Drosophila_melanogaster_5.32	V-MICGIDSY	PTNI---IIYR--D---------------G------IGD	VRIPACCM------V----------SH-----
fgenesh1_pg.03_*_809	Heterobasidion_irregulare_TC_32-1	T-VIMGIDAA	SESLSIELIWNLVD---------------G------ISE	VSVPAPVY------Y----------ADLVC-A
fgenesh1_pg.C_chr_1001447	Mycosphaerella_graminicola_2	T-IVLGADVT	PRRV---LFYR--D---------------G------VSE	VSYCAPAY------Y----------ADRLC-D
fgenesh1_pg.C_chr_1001649	Mycosphaerella_graminicola_2	T-LVLGADLI	PTRI---IYFR--D---------------G------TGL	VSYPAPVY------A----------ADKLC-E
fgenesh1_pg.C_scaffold_10000169	Phanerochaete_chrysosporium_2.1	T-MLVGIDVT	PERI---LVYR--D---------------G------VSE	VSLVPPAY------Y----------ADLAC-E
fgenesh1_pg.C_scaffold_10000171	Phanerochaete_chrysosporium_2.1	T-MLVGIDVT	PERI---LVYR--D---------------G------VSE	VSLVPPAY------Y----------ADLAC-E
fgenesh1_pg.C_scaffold_1000300	Phanerochaete_chrysosporium_2.1	C-MVVGCDVT	PKTI---VLYR--D---------------G------VSE	VSIPAPVY------Y----------ADRLC-A
fgenesh1_pg.C_scaffold_2000632	Phanerochaete_chrysosporium_2.1	T-IVMGADVM	PKRL---IFFR--D---------------G------VSE	VSIPAPVY------YALAMLISLPDADIVC-S
FGSG_00348T0	Fusarium_graminearum_3A	T-IIVGCDVS	PAHL---IYMR--D---------------G------VSE	VSLHPAVY------Y----------AHLAS-N
FGSG_08752T0	Fusarium_graminearum_3A	T-MLVGYDVT	PENI---VIFR--D---------------G------VSE	VSICPPAY------Y----------ADVVC-T
FOXG_00711T0	Fusarium_oxysporum_2A	T-MIVGVDVS	PKHL---IYFR--D---------------G------VGE	VSLHPAVY------Y----------AHLAS-N
FOXG_03010T0	Fusarium_oxysporum_2A	T-MVVGYDVT	PENI---VIFR--D---------------G------VST	VSVCPPAY------Y----------ADIVC-T
FOXG_12456T0	Fusarium_oxysporum_2A	T-MVVGIDVT	PENI---LIYR--D---------------G------VSE	IPVPFQSI-----------------ADIVE-D
FOXG_14081T0	Fusarium_oxysporum_2A	T-MVVGIDVT	PENI---LIYR--D---------------G------VSE	IPVPFQSI-----------------ADIVE-D
FOXG_16455T0	Fusarium_oxysporum_2A	T-MVVGIDVT	PENI---LIYR--D---------------G------VSE	VSLCPPAY------Y----------ADLAP--
GLRG_05439T0	Colletotrichum_graminicola_M1.001	T-MVVGYDVT	PEYI---VIYR--D---------------G------VSE	VSICPPAY------Y----------ADIVC-E
GLRG_06683T0	Colletotrichum_graminicola_M1.001	VTMMIGVDVS	PPHI---IYLR--D---------------G------VSE	VSLHPAIY------Y----------ADLAC-G
GP3.078710	Batrachochytrium_dendrobatidis_JAM81	T-MLFGADVT	PSRI---FFFR--D---------------G------VSS	IAMVSPAY------R----------AHIAA-Y
gw1.11.61.1	Mycosphaerella_graminicola_2	T-MVIGADVS	PQTV---YYLR--D---------------G------VSE	VSIHPAIY------Y----------AHLAS-N
gw1.9.12.1	Phycomyces_blakesleeanus	T-IVFGADVS	PERI---LFYR--D---------------G------ISE	ISMVTAPY------Y----------AHLLA-A
HCEG_00133	Histoplasma_capsulatum_H88_2	T-MIIGADIS	PQNI---YYFR--D---------------G------VSD	VSLFPAVY------Y----------AHLAS-N
HCEG_00559	Histoplasma_capsulatum_H88_2	T-MVVGIDVT	PENI---LIYR--D---------------G------VSE	VSICPPAY------Y----------ADLVC-E
Hetan1.estExt_Genewise1.C_80495	Heterobasidion_irregulare_TC_32-1	T-MLVGMDVT	PQRI---LVYR--D---------------G------VSE	VSLVSPAY------Y----------ADLAC-E
K08H10.7	Caenorhabditis_elegans_WS221	T-MYVGIDVT	PAHI---VVYR--D---------------G------VSD	ISLPVPVH------Y----------AHLSC-E
K12B6.1	Caenorhabditis_elegans_WS221	--LIIGFETS	PDEL---LIYF--S---------------G------VSE	TSLPIPLH------I----------AGTYS-E
LOC_Os01g16850.1	Oryza_sativa_6.1	T-IILGMDVS	-------VIIR--D---------------G------VSE	ISGVAPIC------Y----------AHLAA-A
LOC_Os01g16870.1	Oryza_sativa_6.1	T-IILGMDVS	PDQV---IIFR--D---------------G------VSE	ISVVAPIC------Y----------AHLAA-A
LOC_Os01g16870.2	Oryza_sativa_6.1	T-IILGMDVS	PDQV---IIFR--D---------------G------VSE	ISVVAPIC------Y----------AHLAA-A
LOC_Os01g16870.3	Oryza_sativa_6.1	T-IILGMDVS	PDQV---IIFR--D---------------G------VSE	ISVVAPIC------Y----------AHLAA-A
LOC_Os01g16870.4	Oryza_sativa_6.1	T-IILGMDVS	PDQV---IIFR--D---------------G------VSE	ISVVAPIC------Y----------AHLAA-A
LOC_Os02g07310.1	Oryza_sativa_6.1	T-IVFGAHVT	PGRI---IFYR--D---------------G------VSK	ISVVAPVH------Y----------ARLLS-S
LOC_Os02g45070.1	Oryza_sativa_6.1	T-IIFGADVT	PQRI---IFYR--D---------------G------VSE	VSIVPPAY------Y----------AHLAA-F
LOC_Os02g45070.2	Oryza_sativa_6.1	T-IIFGADVT	PQRI---IFYR--D---------------G------VSE	VSIVPPAY------Y----------AHLAA-F
LOC_Os02g58490.1	Oryza_sativa_6.1	T-IIFGADVT	PQRI---IFYR--D---------------G------VSE	VSIVPPAY------Y----------AHLAA-F
LOC_Os03g33650.1	Oryza_sativa_6.1	V-MFMGADVT	PSRI---IFFR--D---------------G------VSE	VSLVPPAY------Y----------AHLAA-Y
LOC_Os03g47820.1	Oryza_sativa_6.1	T-IVFGADVT	PSRI---IFYR--D---------------G------ISE	VSIVPPAY------Y----------AHLGA-F
LOC_Os03g47830.1	Oryza_sativa_6.1	T-MIFGADVT	PGRI---IFYR--D---------------G------VSE	VSIVPPVY------Y----------AHLAA-S
LOC_Os03g57560.1	Oryza_sativa_6.1	S-LVLMS---	PERI---IFYR--D---------------G------VSE	VSVVPPAY------Y----------SHLAA-S
LOC_Os03g58600.1	Oryza_sativa_6.1	T-IIFGADVT	PERI---IFYR--D---------------G------VSE	VSVVPPAY------Y----------AHLAA-F
LOC_Os04g06770.1	Oryza_sativa_6.1	T-IILGMDVS	PDHV---IVFR--D---------------G------VSE	ISVVAPIC------Y----------AHLAA-A
LOC_Os04g06770.2	Oryza_sativa_6.1	T-IILGMDVS	PDHV---IVFR--D---------------G------VSE	ISVVAPIC------Y----------AHLAA-A
LOC_Os04g47870.1	Oryza_sativa_6.1	T-IIFGADVT	PQRI---IFYR--D---------------G------VSE	VSIVPPAY------Y----------AHLAA-F
LOC_Os04g47870.2	Oryza_sativa_6.1	T-IIFGADVT	PQRI---IFYR--D---------------G------VSE	VSIVPPAY------Y----------AHLAA-F
LOC_Os04g52540.1	Oryza_sativa_6.1	Y-MFIGADVN	PQRI---IYFR--D---------------G------VSD	VSLATPVY------Y----------ADLAA-Y
LOC_Os04g52550.1	Oryza_sativa_6.1	F-MFIGADVN	PDSI---IYFR--D---------------G------VSD	VSLATPVY------Y----------ADLAA-Y
LOC_Os06g39640.1	Oryza_sativa_6.1	T-IIFGADVT	PLRI---IFYR--D---------------G------VSE	VSVVPPAY------Y----------AHLAA-F
LOC_Os06g51310.1	Oryza_sativa_6.1	T-IIFGADVT	PQRI---IFYR--D---------------G------VSE	VSIVPPAY------Y----------AHLAA-F
LOC_Os06g51310.2	Oryza_sativa_6.1	T-IIFGADVT	PQRI---IFYR--D---------------G------VSE	VSIVPPAY------Y----------AHLAA-F
LOC_Os07g09020.1	Oryza_sativa_6.1	TTIIFGADVT	PQRI---IFYR--D---------------G------VSD	VSVVPPAY------Y----------AHLAA-F
LOC_Os07g28850.1	Oryza_sativa_6.1	T-IIFGADVT	PKQL---IFYR--D---------------G------VSE	VSIPPPVY------Y----------AHKLA-F
MGG_01294T0	Magnaporthe_oryzae_8	--MFVGWDVI	PERI---IIFR--D---------------G------VSE	VSICPPAY------Y----------ADIVC-T
MGG_13617T0	Magnaporthe_oryzae_8	T-MIVGIDVT	PENI---LVYR--D---------------G------VSK	VSYATPAY------F----------ADILC-E
MGG_14873T0	Magnaporthe_oryzae_8	T-MMIGCDVS	PEHV---FYLR--D---------------G------VSE	VSLHPAIY------Y----------AHLAS-A
NCU04730T0	Neurospora_crassa_10	T-MVVGYDVT	PENI---LIFR--D---------------G------VSE	VSICPPAY------Y----------ADLVC-D
NCU09434T0	Neurospora_crassa_10	T-MMIGVDVT	VEDI---YYFR--D---------------G------VSE	ISLHPAVY------Y----------AHLAG-A
NP_213999.1	Aquifex_aeolicus_VF5	--AFVGIDIS	GSKI---VVHR--D---------------G---------	IKLPATVH------Y----------SDKIT-K
NP_248321.1	Methanocaldococcus_jannaschii_DSM_2661	T-GATGGGGA	GAGA---TAAA--G---------------CACTATTAGA	AGATATGG-----------------TAAAA-T
NP_578266.1	Pyrococcus_furiosus_DSM_3638	T-AAAGAGCT	ATAA---GCCT--T---------------GCTTTGAAGA	TAGCGAAA-----------------TTTGCAT
orf19.2903	Candida_albicans_21	I-FILGADVT	PSKV---LFYR--D---------------G------VSE	VKVVPAAY------Y----------ADLLC-T
Pa_4_8620	Podospora_anserina_3	T-MVVGYDVT	PENI---LIYR--D---------------G------VSE	VSICPPAS------Y----------ADLVC-D
Pa_5_8910	Podospora_anserina_3	T-MFIGADVS	PKRV---FYMR--D---------------G------VSE	VSLHPAVY------Y----------AHLVS-N
PGTG_08429	Puccinia_graminis	T-MIVGADLT	PRRL---IIFR--D---------------G------VSD	VGLATPAY------Y----------ADIVA-S
PGTG_11327	Puccinia_graminis	T-MVLGADVT	PDKL---IFYR--D---------------G------VSE	VSIATPAY------Y----------AHHVC-T
PITG_01400	Phytophthora_infestans_1	T-IIIGADVE	PEHV---IYYR--D---------------G------VSE	VSFATPAY------Y----------AHLAA-G
PITG_01443	Phytophthora_infestans_1	T-IVIGADVE	PERV---IYYR--D---------------G------VSE	VSFATPAY------Y----------AHLAA-G
PITG_01444	Phytophthora_infestans_1	T-IIIGADVE	PERV---VYYR--D---------------G------VSQ	VSFVTPVY------Y----------AHLAA-A
PITG_04470	Phytophthora_infestans_1	T-IIFGADVT	PDRI---VFYR--D---------------G------VSE	VSMVPSAY------Y----------SHLVA-F
PITG_04471	Phytophthora_infestans_1	T-IIFGADVT	PDRI---VFYR--D---------------G------VSE	VSMVPSAY------Y----------SHLVA-F
R04A9.2	Caenorhabditis_elegans_WS221	T-QFIGFEMS	PETV---VVYR--V---------------G------SGE	PAIPNVSY------A----------AQNLA-K
R06C7.1	Caenorhabditis_elegans_WS221	Q-LIIGVGVS	PKRI---IIYR--S---------------G------ASE	TSIPTPLY------V----------ANEYA-K
R09A1.1	Caenorhabditis_elegans_WS221	T-LVLGIDVS	PAHI---VVYR--D---------------G------LSE	VALPAPVL------Y----------AHLAA-K
RO3G_10137	Rhizopus_oryzae_3_2009	T-IVFGADVT	PERM---LFYR--D---------------G------VSE	VSLVPAAY------Y----------ADLIA-T
RO3G_13047	Rhizopus_oryzae_3_2009	T-IVFGADVT	PERM---LFYR--D---------------G------VSE	VSLVPAAY------Y----------ADLVA-A
Serla_S7_9.estExt_fgenesh2_pm.C_50515	Serpula_lacrymans_S7.9_v2.0	T-MIVGMDVT	PERV---LVYR--D---------------G------VSE	VSLVSPAY------Y----------ADMAC-D
Serla_S7_9.estExt_Genewise2Plus.C_90427	Serpula_lacrymans_S7.9_v2.0	T-MVVGMDVT	PARV---YVFR--D---------------G------VSE	VSLVPAAY------Y----------ADLAC-E
Serla_S7_9.Genemark.9293_g	Serpula_lacrymans_S7.9_v2.0	T-IVLGADVS	PRRM---FFYR--D---------------G------VSE	VSIPAPVY------Y----------ADLVC-R
SP1_03030	Schizosaccharomyces_pombe_132_2	T-LILGGDVY	PQRI---IYFR--D---------------G------TSE	VSLVPPVY------Y----------AHLVS-N
T07D3.7a	Caenorhabditis_elegans_WS221	V-IFLGCDIT	PARI---VVYR--D---------------G------VSE	VSIPAPAY------Y----------AHLVA-F
T07D3.7b	Caenorhabditis_elegans_WS221	V-IFLGCDIT	PARI---VVYR--D---------------G------VSE	VSIPAPAY------Y----------AHLVA-F
T22B3.2a	Caenorhabditis_elegans_WS221	T-MVVGIDVT	PARI---IVYR--D---------------G------VSE	VSIPTPVY------Y----------ADLVA-T
T22B3.2b	Caenorhabditis_elegans_WS221	T-MVVGIDVT	PARI---IVYR--D---------------G------VSE	VSIPTPVY------Y----------ADLVA-T
T22H9.3	Caenorhabditis_elegans_WS221	V-QFIGFDIS	PSKI---VIYR--I---------------G------AGE	PSFPDVLY------A----------AENLA-K
T23D8.7	Caenorhabditis_elegans_WS221	V-LFIGCHLT	PHKI---IIYR--A---------------G------IAD	VSIPSPVY------Y----------AKLVA-Q
Y110A7A.18	Caenorhabditis_elegans_WS221	H-LIIGVGIS	PKRI---TIYR--S---------------G------SSE	TSIPTPLY------V----------ANEYA-K
Y49F6A.1	Caenorhabditis_elegans_WS221	T-QFIGFEMT	PEKI---VIYR--T---------------G------AGE	PAVPHILY------A----------ADNLA-K
ZK1248.7	Caenorhabditis_elegans_WS221	--LIIGVGVS	PKRI---IIYR--S---------------G------ASD	TSIPTPLY------V----------ANEYA-K
ZK757.3a	Caenorhabditis_elegans_WS221	T-MVVGIDVT	PARI---IVYR--D---------------G------VSE	VSIPTPVY------Y----------ADLVA-T
ZK757.3b	Caenorhabditis_elegans_WS221	T-MVVGIDVT	PARI---IVYR--D---------------G------VSE	VSIPTPVY------Y----------ADLVA-T
